# Supplementary material for: Transcriptional profile of Glaesserella parasuis in swine serosal and joint fluids
Source: Front Vet Sci. 2025 Apr 25;12:1452973. doi: 10.3389/fvets.2025.1452973 (PMC12063495; doi:10.3389/fvets.2025.1452973)
Supplement: Supplementary file 3 [file Data_Sheet_1.csv]

	gene_id	baseMean	log2FoldChange	lcfSE	stat	pval	padj	comparison	seqnames	start	end	width	strand	type	gene	locus_tag	old_locus_tag	loctype	pseudo	gene_synonym
1	B4U42_RS00035	550.585811199036	1.03604668506899	0.311222056474311	3.32896291736478	0.000871700097606781	0.00383582772034538	3J_3N	29755	5905	5980	76	+	gene	NA	B4U42_RS00035	B4U42_00035	normal	FALSE	NA
2	B4U42_RS00035	550.585811199036	1.68303223356237	0.300060851650451	5.60896972832357	2.03534617353612e-08	1.28827498491155e-07	3S_3N	29755	5905	5980	76	+	gene	NA	B4U42_RS00035	B4U42_00035	normal	FALSE	NA
3	B4U42_RS00100	99.2554918797654	-1.10097629290733	0.180532344962131	-6.09849882101892	1.07069187411045e-09	8.18393892702418e-09	3S_3N	29755	15924	16730	807	-	gene	cysE	B4U42_RS00100	B4U42_00090	normal	FALSE	NA
4	B4U42_RS00245	61.8868860443131	-1.10248252933947	0.20667317473341	-5.33442489941704	9.58478463464377e-08	5.54261498898641e-07	3S_3N	29755	50793	51926	1134	-	gene	NA	B4U42_RS00245	B4U42_00235	normal	FALSE	NA
5	B4U42_RS00300	441.478817693293	-1.10217688108655	0.119595555693479	-9.2158682209848	3.08769250628943e-20	1.00304599211667e-18	3S_3N	29755	60794	61513	720	-	gene	fkpA	B4U42_RS00300	B4U42_00295	normal	FALSE	NA
6	B4U42_RS00305	1065.15804752208	-1.76013941971689	0.162645197559244	-10.8219575255258	2.70928032411441e-27	9.97466705994787e-25	3J_3N	29755	61606	61830	225	+	gene	NA	B4U42_RS00305	B4U42_00300	normal	FALSE	NA
7	B4U42_RS00360	59.3607930928447	-1.01400635928397	0.177233864412049	-5.72129013068587	1.05718188929584e-08	7.05533170227947e-08	3S_3N	29755	71761	72903	1143	+	gene	bioF	B4U42_RS00360	B4U42_00355	normal	FALSE	NA
8	B4U42_RS00415	562.929472433868	1.33432438459987	0.160964695161567	8.28954686778089	1.13680715648481e-16	2.22230708732296e-15	3S_3N	29755	83241	84029	789	-	gene	NA	B4U42_RS00415	B4U42_00405	normal	FALSE	NA
9	B4U42_RS00415	562.929472433868	1.00117862205832	0.167862747662423	5.96426923781637	2.45731272987092e-09	4.34256305622788e-08	3J_3N	29755	83241	84029	789	-	gene	NA	B4U42_RS00415	B4U42_00405	normal	FALSE	NA
10	B4U42_RS00435	45.1307192730146	1.03170461344378	0.314821333077242	3.27711150753131	0.00104874942786729	0.00446375238180895	3J_3N	29755	87367	87879	513	+	gene	def	B4U42_RS00435	B4U42_00425	normal	FALSE	NA
11	B4U42_RS00465	809.568019542757	1.02727025535327	0.180811908879355	5.68143028697686	1.33572958563897e-08	2.02097716073732e-07	3J_3N	29755	93819	94079	261	-	gene	NA	B4U42_RS00465	B4U42_00455	normal	FALSE	NA
12	B4U42_RS00465	809.568019542757	1.5515331284816	0.173124247359104	8.96196316893339	3.18948397459338e-19	9.15009103880102e-18	3S_3N	29755	93819	94079	261	-	gene	NA	B4U42_RS00465	B4U42_00455	normal	FALSE	NA
13	B4U42_RS00515	313.288427028942	-1.03911431051818	0.159554770979135	-6.51258689502968	7.38674559305689e-11	6.6330573231962e-10	3S_3N	29755	110667	113396	2730	+	gene	NA	B4U42_RS00515	B4U42_00505	normal	FALSE	NA
14	B4U42_RS00565	774.628686475098	1.28087747415802	0.169862759739242	7.54066092017056	4.67595496639126e-14	6.49634246588572e-13	3S_3N	29755	120715	121008	294	+	gene	NA	B4U42_RS00565	B4U42_00555	normal	FALSE	NA
15	B4U42_RS00570	1370.16277848052	1.07062076939708	0.136745707622719	7.82928245434156	4.90662200325807e-15	8.21115757969476e-14	3S_3N	29755	121087	121725	639	-	gene	nudF	B4U42_RS00570	B4U42_00560	normal	FALSE	NA
16	B4U42_RS00580	115.225056716492	1.0578567687753	0.170044784582262	6.221048010229	4.93845007682225e-10	4.07053590287327e-09	3S_3N	29755	122162	122893	732	-	gene	NA	B4U42_RS00580	B4U42_00570	normal	FALSE	NA
17	B4U42_RS00585	96.4787267042334	1.1916397607782	0.261505679244799	4.55684084651441	5.1928741096826e-06	4.21730106922385e-05	3J_3N	29755	122985	123353	369	-	gene	rplL	B4U42_RS00585	B4U42_00575	normal	FALSE	NA
18	B4U42_RS00695	620.199141781764	1.38387488624603	0.138791220534584	9.97091084663523	2.04346125933461e-23	8.35927022568548e-22	3S_3N	29755	146863	147423	561	-	gene	NA	B4U42_RS00695	B4U42_00685	normal	FALSE	NA
19	B4U42_RS00700	467.776504054216	-1.6317797412736	0.160005746487461	-10.1982571069813	2.01862363825481e-24	4.45913961690487e-22	3J_3N	29755	147483	148328	846	+	gene	nfo	B4U42_RS00700	B4U42_00690	normal	FALSE	NA
20	B4U42_RS00700	467.776504054216	-1.9047533151798	0.156035440126104	-12.2071839169385	2.84569094581275e-34	3.14306564965018e-32	3S_3N	29755	147483	148328	846	+	gene	nfo	B4U42_RS00700	B4U42_00690	normal	FALSE	NA
21	B4U42_RS00705	2797.12541506	-1.19230653504401	0.213836808816119	-5.57577781694868	2.46426284887629e-08	3.51197202139853e-07	3J_3N	29755	148446	148973	528	+	gene	NA	B4U42_RS00705	B4U42_00695	normal	FALSE	NA
22	B4U42_RS00705	2797.12541506	-1.38927803985041	0.205145383595256	-6.77216330927242	1.26870808215182e-11	1.25676060693873e-10	3S_3N	29755	148446	148973	528	+	gene	NA	B4U42_RS00705	B4U42_00695	normal	FALSE	NA
23	B4U42_RS00715	1097.41121622484	1.50474247670031	0.199070504453567	7.55884193306644	4.0667373231479e-14	5.72192531645459e-13	3S_3N	29755	149702	150391	690	+	gene	rplA	B4U42_RS00715	B4U42_00705	normal	FALSE	NA
24	B4U42_RS00715	1097.41121622484	1.23453676764605	0.207619993394361	5.94613624373412	2.74545660360798e-09	4.81326479156352e-08	3J_3N	29755	149702	150391	690	+	gene	rplA	B4U42_RS00715	B4U42_00705	normal	FALSE	NA
25	B4U42_RS00805	88.2517324479842	-1.03058604430282	0.15337981665677	-6.71917639991082	1.82754560621389e-11	5.17570287708523e-10	3J_3N	29755	163840	164205	366	-	gene	NA	B4U42_RS00805	B4U42_00795	normal	FALSE	NA
26	B4U42_RS00850	339.188373312674	1.72439474087085	0.257662083712956	6.69246602380149	2.19440709355281e-11	2.10758489985138e-10	3S_3N	29755	172631	173611	981	-	gene	manX	B4U42_RS00850	B4U42_00840	normal	FALSE	NA
27	B4U42_RS00850	339.188373312674	1.46203947992963	0.267627059082917	5.46297330673374	4.68225029248347e-08	6.26853993702787e-07	3J_3N	29755	172631	173611	981	-	gene	manX	B4U42_RS00850	B4U42_00840	normal	FALSE	NA
28	B4U42_RS00855	918.755648740653	1.22528922175618	0.166915102534408	7.34079303281496	2.12331940081155e-13	9.02002414690906e-12	3J_3N	29755	173935	174900	966	-	gene	hemH	B4U42_RS00855	B4U42_00845	normal	FALSE	NA
29	B4U42_RS00855	918.755648740653	1.40628332408169	0.160004820155417	8.78900599816762	1.50889012169573e-18	4.06480277905595e-17	3S_3N	29755	173935	174900	966	-	gene	hemH	B4U42_RS00855	B4U42_00845	normal	FALSE	NA
30	B4U42_RS00915	11.6713465769001	-1.12904038196477	0.380593829365998	-2.96652308800055	0.00301187746463641	0.00753481010122518	3S_3N	29755	186079	186154	76	-	gene	NA	B4U42_RS00915	B4U42_00905	normal	FALSE	NA
31	B4U42_RS00925	142.215106546949	1.95122267799949	0.240807721604641	8.10282438203129	5.36977259584382e-16	3.59449323158151e-14	3J_3N	29755	186421	187212	792	-	gene	tpiA	B4U42_RS00925	B4U42_00915	normal	FALSE	NA
32	B4U42_RS00925	142.215106546949	1.54365641480301	0.234320902188651	6.58778794543996	4.46427621830793e-11	4.04602743815964e-10	3S_3N	29755	186421	187212	792	-	gene	tpiA	B4U42_RS00925	B4U42_00915	normal	FALSE	NA
33	B4U42_RS01070	861.043857364997	1.32785627301284	0.157764173659997	8.41671617964764	3.87184188891452e-17	8.30378517729337e-16	3S_3N	29755	212313	213134	822	+	gene	NA	B4U42_RS01070	B4U42_01035	normal	FALSE	NA
34	B4U42_RS01155	17.8184299438256	1.23743931849896	0.278728131595235	4.43959248539704	9.01293769668163e-06	3.87345902178399e-05	3S_3N	29755	225833	227041	1209	-	gene	NA	B4U42_RS01155	B4U42_01120	normal	FALSE	NA
35	B4U42_RS01170	46.5857875034506	-2.37342677110028	0.284549738252002	-8.34099087801072	7.36705793490208e-17	1.50683620168507e-15	3S_3N	29755	228716	229036	321	+	gene	NA	B4U42_RS01170	B4U42_01135	normal	FALSE	NA
36	B4U42_RS01170	46.5857875034506	-1.34711725970783	0.267442098968536	-5.03704265298306	4.72779458578748e-07	4.85753406511839e-06	3J_3N	29755	228716	229036	321	+	gene	NA	B4U42_RS01170	B4U42_01135	normal	FALSE	NA
37	B4U42_RS01185	1994.84659629331	-1.32567772547505	0.182774836235431	-7.25306476963522	4.07445116961282e-13	1.57902853222364e-11	3J_3N	29755	231151	232152	1002	-	gene	gntR	B4U42_RS01185	B4U42_01150	normal	FALSE	NA
38	B4U42_RS01185	1994.84659629331	-2.00309747487176	0.17577866158364	-11.3955667703081	4.39957644606457e-30	3.23955478978555e-28	3S_3N	29755	231151	232152	1002	-	gene	gntR	B4U42_RS01185	B4U42_01150	normal	FALSE	NA
39	B4U42_RS01205	135.376017306073	1.05378457879712	0.182363917652887	5.77847083107146	7.53826093686129e-09	1.19798693593716e-07	3J_3N	29755	234171	234929	759	-	gene	napG	B4U42_RS01205	B4U42_01170	normal	FALSE	NA
40	B4U42_RS01210	659.427634328206	1.03696725816467	0.180869202597408	5.73324393137745	9.85277725005937e-09	1.5114433989848e-07	3J_3N	29755	235108	237591	2484	-	gene	napA	B4U42_RS01210	B4U42_01175	normal	FALSE	NA
41	B4U42_RS01215	42.098076808063	1.81592607711597	0.26831636575619	6.76785432747714	1.30706256016418e-11	3.84973492720358e-10	3J_3N	29755	237624	237908	285	-	gene	NA	B4U42_RS01215	B4U42_01180	normal	FALSE	NA
42	B4U42_RS01215	42.098076808063	1.17330552086516	0.268794829037419	4.36505986765775	1.27087947251202e-05	5.2869543404502e-05	3S_3N	29755	237624	237908	285	-	gene	NA	B4U42_RS01215	B4U42_01180	normal	FALSE	NA
43	B4U42_RS01220	34.6064879703848	1.60631068722101	0.277539446039403	5.78768427387062	7.13633821443553e-09	1.15066942450278e-07	3J_3N	29755	237910	238461	552	-	gene	napF	B4U42_RS01220	B4U42_01185	normal	FALSE	NA
44	B4U42_RS01225	1.46633994636703	-1.27563375728619	0.47873460846764	-2.66459481876463	0.00770811328898219	0.0170102120433183	3S_3N	29755	238634	238759	126	-	gene	ykgO	B4U42_RS01225	B4U42_01190	normal	FALSE	NA
45	B4U42_RS01225	1.46633994636703	-1.28280280122309	0.479711202973252	-2.67411474502215	0.00749268099394562	0.023213649811537	3J_3N	29755	238634	238759	126	-	gene	ykgO	B4U42_RS01225	B4U42_01190	normal	FALSE	NA
46	B4U42_RS01230	20.3806365315141	-1.21633594291954	0.266768488414938	-4.55951881778337	5.12709627369372e-06	2.29266309080757e-05	3S_3N	29755	238778	239044	267	-	gene	NA	B4U42_RS01230	B4U42_01195	normal	FALSE	NA
47	B4U42_RS01305	4551.87297246443	1.17066563901341	0.140481014463962	8.33326584008777	7.86423073959314e-17	1.5937693306203e-15	3S_3N	29755	251295	252746	1452	+	gene	NA	B4U42_RS01305	B4U42_01270	normal	FALSE	NA
48	B4U42_RS01315	1902.31874762887	1.60153040943997	0.181981552196997	8.80050966762992	1.36196182972854e-18	3.71428849613624e-17	3S_3N	29755	253028	253282	255	+	gene	NA	B4U42_RS01315	B4U42_01280	normal	FALSE	NA
49	B4U42_RS01350	435.863584568067	1.34019530474414	0.175301310875742	7.64509573858293	2.08789920758668e-14	3.0820920675247e-13	3S_3N	29755	258926	259900	975	-	gene	NA	B4U42_RS01350	B4U42_01315	normal	FALSE	NA
50	B4U42_RS01385	15.0998563011075	-1.04380335796799	0.31424072579919	-3.3216679834014	0.000894811010714371	0.00253740375182034	3S_3N	29755	263957	264358	402	+	gene	NA	B4U42_RS01385	B4U42_01350	normal	FALSE	NA
51	B4U42_RS01410	535.613713029071	1.57885123986592	0.172873938009214	9.13296277072006	6.66497876121474e-20	2.07365325120047e-18	3S_3N	29755	266162	266749	588	-	gene	rsmD	B4U42_RS01410	B4U42_01375	normal	FALSE	NA
52	B4U42_RS01410	535.613713029071	1.00813188469407	0.180537086703732	5.58407085824114	2.34952904409921e-08	3.37020107689296e-07	3J_3N	29755	266162	266749	588	-	gene	rsmD	B4U42_RS01410	B4U42_01375	normal	FALSE	NA
53	B4U42_RS01440	1278.4071483	1.41563719972166	0.151836934306094	9.32340478416023	1.12665567719623e-20	3.77088241049464e-19	3S_3N	29755	272553	273167	615	+	gene	NA	B4U42_RS01440	B4U42_01405	normal	FALSE	NA
54	B4U42_RS01445	511.525003226197	1.00715383777982	0.130757468046958	7.70245747966098	1.33474039012488e-14	2.00574253182712e-13	3S_3N	29755	273202	273744	543	-	gene	NA	B4U42_RS01445	B4U42_01410	normal	FALSE	NA
55	B4U42_RS01505	1.34197750373924	-1.66619859059894	0.476073340487837	-3.4998779576516	0.000465471212061126	0.001400852734936	3S_3N	29755	286539	286654	116	-	gene	rrf	B4U42_RS01505	B4U42_01475	normal	FALSE	NA
56	B4U42_RS01505	1.34197750373924	-1.31294316986684	0.480417543107706	-2.73292095324772	0.00627753961482922	0.0200391401866441	3J_3N	29755	286539	286654	116	-	gene	rrf	B4U42_RS01505	B4U42_01475	normal	FALSE	NA
57	B4U42_RS01575	234.623371618061	-1.20956694397312	0.170757057289857	-7.08355463118518	1.4050296595116e-12	1.55965352656338e-11	3S_3N	29755	300929	304303	3375	+	gene	NA	B4U42_RS01575	B4U42_01540	normal	FALSE	NA
58	B4U42_RS01580	72.6333378874823	-1.18092992356148	0.172891353313189	-6.83047417311985	8.4634416006695e-12	8.57602866783437e-11	3S_3N	29755	304463	305530	1068	+	gene	NA	B4U42_RS01580	B4U42_01545	normal	FALSE	NA
59	B4U42_RS01630	2085.48749033334	1.74475772924682	0.115698869683038	15.0801622697495	2.18730727177248e-51	8.05293627224234e-49	3S_3N	29755	315964	317241	1278	+	gene	glpC	B4U42_RS01630	B4U42_01595	normal	FALSE	NA
60	B4U42_RS01630	2085.48749033334	1.08090802931989	0.121140128131568	8.92279087030462	4.54682804443088e-19	5.28628586849885e-17	3J_3N	29755	315964	317241	1278	+	gene	glpC	B4U42_RS01630	B4U42_01595	normal	FALSE	NA
61	B4U42_RS01635	1.33636606991189	1.34132866992801	0.480405629490476	2.79207525388627	0.00523711745488147	0.0172154649670136	3J_3N	29755	317647	317722	76	-	gene	NA	B4U42_RS01635	B4U42_01600	normal	FALSE	NA
62	B4U42_RS01740	333.225592324406	1.27292394922229	0.251348515509526	5.06437822655073	4.09735445431041e-07	4.24932206083178e-06	3J_3N	29755	333262	334086	825	+	gene	dapD	B4U42_RS01740	B4U42_01705	normal	FALSE	NA
63	B4U42_RS01740	333.225592324406	1.60910546922228	0.241740777097603	6.65632620421586	2.80756764444194e-11	2.66176692127564e-10	3S_3N	29755	333262	334086	825	+	gene	dapD	B4U42_RS01740	B4U42_01705	normal	FALSE	NA
64	B4U42_RS01765	1152.72407130222	1.30318587195876	0.158699319378092	8.21166642091262	2.18139599126768e-16	4.19017716931331e-15	3S_3N	29755	337885	338268	384	-	gene	grcA	B4U42_RS01765	B4U42_01730	normal	FALSE	NA
65	B4U42_RS01770	1643.97378667851	1.56428863539631	0.160398458649304	9.75251662995392	1.7995093760055e-22	3.05778170122781e-20	3J_3N	29755	338465	339127	663	+	gene	ung	B4U42_RS01770	B4U42_01735	normal	FALSE	NA
66	B4U42_RS01770	1643.97378667851	2.02432197421159	0.153471907177754	13.1901793066726	9.99472363251219e-40	1.57702460744424e-37	3S_3N	29755	338465	339127	663	+	gene	ung	B4U42_RS01770	B4U42_01735	normal	FALSE	NA
67	B4U42_RS01790	68.6875436724371	-1.12438656413142	0.16361300914365	-6.87223204326144	6.3205030442388e-12	6.52429496482407e-11	3S_3N	29755	343195	343836	642	+	gene	NA	B4U42_RS01790	B4U42_01755	normal	FALSE	NA
68	B4U42_RS01795	108.308048693682	-1.14759708010823	0.202407162892715	-5.66974539688848	1.43009879400397e-08	9.29143598810229e-08	3S_3N	29755	343827	344804	978	+	gene	NA	B4U42_RS01795	B4U42_01760	normal	FALSE	NA
69	B4U42_RS01825	6170.89155066565	2.16719893218859	0.142487238968267	15.2097756113532	3.04585335677173e-52	1.34565801302175e-49	3S_3N	29755	350158	351279	1122	+	gene	tyrA	B4U42_RS01825	B4U42_01790	normal	FALSE	NA
70	B4U42_RS01825	6170.89155066565	1.12771101610445	0.149142995338127	7.56127375307024	3.99141199506725e-14	2.05047188304734e-12	3J_3N	29755	350158	351279	1122	+	gene	tyrA	B4U42_RS01825	B4U42_01790	normal	FALSE	NA
71	B4U42_RS01835	501.601743062314	1.07885915230326	0.191122990008705	5.64484237220294	1.65332656135094e-08	1.06168557384425e-07	3S_3N	29755	352415	354859	2445	-	gene	thrA	B4U42_RS01835	B4U42_01800	normal	FALSE	NA
72	B4U42_RS01920	1775.66485383529	1.31359461739099	0.157187059738362	8.35688777166178	6.43945075273369e-17	1.32941558063446e-15	3S_3N	29755	373539	374519	981	-	gene	thiB	B4U42_RS01920	B4U42_01885	normal	FALSE	NA
73	B4U42_RS01955	1923.53807007481	-2.47889154511042	0.402979838463809	-6.15140339169362	7.68003026137936e-10	6.1007345990143e-09	3S_3N	29755	379150	379330	181	-	gene	ssrS	B4U42_RS01955	B4U42_01915	normal	FALSE	NA
74	B4U42_RS01955	1923.53807007481	-1.02748111733423	0.412870859278246	-2.48862590866889	0.0128237820568875	0.0362711069957293	3J_3N	29755	379150	379330	181	-	gene	ssrS	B4U42_RS01955	B4U42_01915	normal	FALSE	NA
75	B4U42_RS01985	135.29977591593	-1.29624292827384	0.17884079191025	-7.24802722258323	4.22885632569578e-13	5.10466864670053e-12	3S_3N	29755	383356	384972	1617	-	gene	rmuC	B4U42_RS01985	B4U42_01945	normal	FALSE	NA
76	B4U42_RS02050	338.289872064002	-1.17992866562017	0.181367130700011	-6.5057469954235	7.7308245666102e-11	6.88604494662981e-10	3S_3N	29755	395415	395945	531	-	gene	NA	B4U42_RS02050	B4U42_02010	normal	FALSE	NA
77	B4U42_RS02055	165.726743572545	-1.3137351511945	0.17358106187873	-7.5684244408663	3.77777947227437e-14	5.34943259888082e-13	3S_3N	29755	395953	396258	306	-	gene	yqfB	B4U42_RS02055	B4U42_02015	normal	FALSE	NA
78	B4U42_RS02055	165.726743572545	-1.09485049385596	0.175589216944765	-6.23529458645721	4.50928703731909e-10	9.22316209762766e-09	3J_3N	29755	395953	396258	306	-	gene	yqfB	B4U42_RS02055	B4U42_02015	normal	FALSE	NA
79	B4U42_RS02060	63.2952028686626	-1.99237659391402	0.235849022935654	-8.44767796412536	2.97153691581778e-17	6.56412504704147e-16	3S_3N	29755	396251	396706	456	-	gene	recX	B4U42_RS02060	B4U42_02020	normal	FALSE	NA
80	B4U42_RS02095	470.596912374513	1.38382626917278	0.139798899393	9.89869215838809	4.21754135725127e-23	1.63448225581896e-21	3S_3N	29755	402533	403180	648	+	gene	NA	B4U42_RS02095	B4U42_02055	normal	FALSE	NA
81	B4U42_RS02185	57.3333784463593	-1.4962884224549	0.249286907881715	-6.00227438805119	1.94572520552996e-09	1.42794251794541e-08	3S_3N	29755	425302	425583	282	+	gene	hfq	B4U42_RS02185	B4U42_02145	normal	FALSE	NA
82	B4U42_RS02270	448.411799550352	1.07836231874475	0.215260256836724	5.00957461721646	5.45504739615479e-07	2.84545848537824e-06	3S_3N	29755	440627	441814	1188	-	gene	tuf	B4U42_RS02270	B4U42_02220	normal	FALSE	NA
83	B4U42_RS02270	448.411799550352	1.20748249941885	0.223656668737064	5.39882180235095	6.70799599782364e-08	8.61509485999559e-07	3J_3N	29755	440627	441814	1188	-	gene	tuf	B4U42_RS02270	B4U42_02220	normal	FALSE	NA
84	B4U42_RS02285	39.8482640485537	1.09155023391783	0.335593768371023	3.25259387031004	0.00114356816531117	0.00480255147751403	3J_3N	29755	442247	442331	85	-	gene	NA	B4U42_RS02285	B4U42_02235	normal	FALSE	NA
85	B4U42_RS02330	150.781535891491	-1.14002376768563	0.129793204403032	-8.78338563971073	1.58626154995957e-18	4.22174911308518e-17	3S_3N	29755	448688	449821	1134	-	gene	rodA	B4U42_RS02330	B4U42_02280	normal	FALSE	NA
86	B4U42_RS02435	39.2906968401343	1.01336277584747	0.293088783628072	3.45752834108257	0.000545154897838775	0.00252993102799549	3J_3N	29755	464641	465576	936	-	gene	fabD	B4U42_RS02435	B4U42_02385	normal	FALSE	NA
87	B4U42_RS02500	45.2235731956983	-1.26002202849181	0.212139279438373	-5.93959794634757	2.85721928971739e-09	2.02945254372531e-08	3S_3N	29755	476837	477334	498	+	gene	NA	B4U42_RS02500	B4U42_02450	normal	FALSE	NA
88	B4U42_RS02500	45.2235731956983	-1.0276994313687	0.205121297690847	-5.01020344029618	5.43725261321633e-07	5.48442512447254e-06	3J_3N	29755	476837	477334	498	+	gene	NA	B4U42_RS02500	B4U42_02450	normal	FALSE	NA
89	B4U42_RS02520	441.926808076835	1.29198177615271	0.146339685327922	8.82864940742218	1.05947249084324e-18	2.92546841534088e-17	3S_3N	29755	479971	480699	729	+	gene	lpxH	B4U42_RS02520	B4U42_02470	normal	FALSE	NA
90	B4U42_RS02570	1808.2676162299	1.65137293209019	0.12196081861092	13.5401922592731	9.05516112811597e-42	1.66690424433401e-39	3S_3N	29755	489619	491253	1635	+	gene	pyrG	B4U42_RS02570	B4U42_02520	normal	FALSE	NA
91	B4U42_RS02585	320.181212597395	-1.07364512782841	0.234417797596134	-4.5800495475951	4.64865789756577e-06	2.10860067673979e-05	3S_3N	29755	493422	494756	1335	-	gene	glmM	B4U42_RS02585	B4U42_02535	normal	FALSE	NA
92	B4U42_RS02600	60.2347095431439	-1.06835741608978	0.294092070486179	-3.63273111826384	0.000280437201055896	0.000886245746970637	3S_3N	29755	497148	497852	705	-	gene	NA	B4U42_RS02600	B4U42_02550	normal	FALSE	NA
93	B4U42_RS02600	60.2347095431439	-1.31205802653534	0.302371529415025	-4.33922475794491	1.42986227743262e-05	0.000103221103622505	3J_3N	29755	497148	497852	705	-	gene	NA	B4U42_RS02600	B4U42_02550	normal	FALSE	NA
94	B4U42_RS02610	1902.68869945894	1.50287144850587	0.137936006748573	10.895425233277	1.21199071669122e-27	7.23591214370513e-26	3S_3N	29755	498746	499651	906	+	gene	NA	B4U42_RS02610	B4U42_02560	normal	FALSE	NA
95	B4U42_RS02615	425.052620369606	1.17481327294846	0.166096608218889	7.07307202444641	1.51540780637396e-12	5.15005514504626e-11	3J_3N	29755	499686	499847	162	-	gene	NA	B4U42_RS02615	B4U42_02565	normal	FALSE	NA
96	B4U42_RS02615	425.052620369606	1.90690060235438	0.158804528187945	12.0078477869193	3.23145666963964e-33	3.39918465868284e-31	3S_3N	29755	499686	499847	162	-	gene	NA	B4U42_RS02615	B4U42_02565	normal	FALSE	NA
97	B4U42_RS02620	479.299369557153	1.30806320050775	0.178527885820693	7.32694051965372	2.35466266280515e-13	2.95536921712305e-12	3S_3N	29755	499828	500829	1002	-	gene	lpxK	B4U42_RS02620	B4U42_02570	normal	FALSE	NA
98	B4U42_RS02640	1220.95065336454	2.08204134595373	0.161498469730501	12.8920190354009	4.99195473857908e-38	6.89201751095074e-36	3S_3N	29755	502549	504057	1509	-	gene	glpK	B4U42_RS02640	B4U42_02590	normal	FALSE	NA
99	B4U42_RS02650	100.417246155045	-1.14254772538162	0.197934625666985	-5.77234893355091	7.81740205543371e-09	1.23347436717522e-07	3J_3N	29755	505047	505769	723	-	gene	rffM	B4U42_RS02650	B4U42_02600	normal	FALSE	NA
100	B4U42_RS02650	100.417246155045	-1.03916057658996	0.193994800999014	-5.35664136996762	8.4783168065437e-08	4.94158359515964e-07	3S_3N	29755	505047	505769	723	-	gene	rffM	B4U42_RS02650	B4U42_02600	normal	FALSE	NA
101	B4U42_RS02655	104.41277180373	-1.36227081250974	0.160416573413692	-8.49208272886265	2.02966444260905e-17	4.71950395128778e-16	3S_3N	29755	505762	507021	1260	-	gene	wzyE	B4U42_RS02655	B4U42_02605	normal	FALSE	NA
102	B4U42_RS02670	430.363483554979	1.75286154645	0.201921051421217	8.68092521365415	3.92562221531518e-18	9.63522163736804e-17	3S_3N	29755	510837	511520	684	-	gene	artM	B4U42_RS02670	B4U42_02620	normal	FALSE	NA
103	B4U42_RS02670	430.363483554979	1.55115328704539	0.210137414423482	7.38161403242265	1.56381991176823e-13	7.19682955228336e-12	3J_3N	29755	510837	511520	684	-	gene	artM	B4U42_RS02670	B4U42_02620	normal	FALSE	NA
104	B4U42_RS02695	125.276692192587	1.15363774971706	0.184729365685545	6.24501548758003	4.23758124585723e-10	8.74842707672769e-09	3J_3N	29755	516093	516542	450	-	gene	rplI	B4U42_RS02695	B4U42_02645	normal	FALSE	NA
105	B4U42_RS02700	29.0366508723696	1.23260440691852	0.364148127467328	3.38489838047871	0.000712046099393659	0.00322317588844384	3J_3N	29755	516561	516788	228	-	gene	rpsR	B4U42_RS02700	B4U42_02650	normal	FALSE	NA
106	B4U42_RS02705	108.000139099284	1.25064298359591	0.244507392897189	5.11494956768766	3.13824792570953e-07	3.38165349653286e-06	3J_3N	29755	516800	517126	327	-	gene	priB	B4U42_RS02705	B4U42_02655	normal	FALSE	NA
107	B4U42_RS02705	108.000139099284	1.77177289355935	0.235380786532663	7.52726218506999	5.18152621879548e-14	7.15374463582451e-13	3S_3N	29755	516800	517126	327	-	gene	priB	B4U42_RS02705	B4U42_02655	normal	FALSE	NA
108	B4U42_RS02710	118.37944822999	1.12043487933385	0.315679921497564	3.54927508223704	0.000386293310434399	0.00189758204128985	3J_3N	29755	517113	517493	381	-	gene	rpsF	B4U42_RS02710	B4U42_02660	normal	FALSE	NA
109	B4U42_RS02720	443.687516532928	1.84260408771136	0.184480318422316	9.98807950609259	1.71879428906699e-23	3.16401382045749e-21	3J_3N	29755	519234	520016	783	-	gene	NA	B4U42_RS02720	B4U42_02670	normal	FALSE	NA
110	B4U42_RS02720	443.687516532928	2.06199609521849	0.177261701158501	11.6324963697304	2.81735832430644e-31	2.39367097630497e-29	3S_3N	29755	519234	520016	783	-	gene	NA	B4U42_RS02720	B4U42_02670	normal	FALSE	NA
111	B4U42_RS02725	83.0277482637565	1.57622257088338	0.2356906527551	6.68767535945175	2.26743434513876e-11	6.26095308551441e-10	3J_3N	29755	520016	520384	369	-	gene	NA	B4U42_RS02725	B4U42_02675	normal	FALSE	NA
112	B4U42_RS02725	83.0277482637565	1.35019960474368	0.230850961514927	5.84879350678544	4.951513136901e-09	3.46135839221972e-08	3S_3N	29755	520016	520384	369	-	gene	NA	B4U42_RS02725	B4U42_02675	normal	FALSE	NA
113	B4U42_RS02730	92.2975743929164	1.38202921651219	0.190167395788653	7.26743514986208	3.66377122751157e-13	1.4452269002809e-11	3J_3N	29755	520386	520745	360	-	gene	hinT	B4U42_RS02730	B4U42_02680	normal	FALSE	NA
114	B4U42_RS02730	92.2975743929164	1.35491570599998	0.186567153227715	7.26234861045576	3.80426193927382e-13	4.64288100765517e-12	3S_3N	29755	520386	520745	360	-	gene	hinT	B4U42_RS02730	B4U42_02680	normal	FALSE	NA
115	B4U42_RS02765	221.480451595919	1.10486430293014	0.213298942508398	5.17988645389854	2.22021001197275e-07	2.440021848979e-06	3J_3N	29755	526365	526988	624	+	gene	NA	B4U42_RS02765	B4U42_02710	normal	FALSE	NA
116	B4U42_RS02765	221.480451595919	1.27032873517474	0.205557282064112	6.17992572395725	6.41317673834309e-10	5.15152996909086e-09	3S_3N	29755	526365	526988	624	+	gene	NA	B4U42_RS02765	B4U42_02710	normal	FALSE	NA
117	B4U42_RS02770	93.3338544041021	1.06867012440616	0.222418066600696	4.80478110766393	1.54920899119084e-06	7.50483039811529e-06	3S_3N	29755	526990	527586	597	+	gene	nqrE	B4U42_RS02770	B4U42_02715	normal	FALSE	NA
118	B4U42_RS02785	290.536492411073	1.07156028495176	0.167643693274722	6.39189142174148	1.63846232394529e-10	3.65592249858095e-09	3J_3N	29755	529336	529635	300	+	gene	NA	B4U42_RS02785	B4U42_02730	normal	FALSE	NA
119	B4U42_RS02785	290.536492411073	1.56896920903229	0.160797220489422	9.75743986280847	1.71428044936169e-22	6.20794346334422e-21	3S_3N	29755	529336	529635	300	+	gene	NA	B4U42_RS02785	B4U42_02730	normal	FALSE	NA
120	B4U42_RS02795	77.6028544054739	1.25341509299653	0.213993399728053	5.85726052574235	4.70564639397321e-09	7.89258580749561e-08	3J_3N	29755	531498	532973	1476	+	gene	nrfA	B4U42_RS02795	B4U42_02740	normal	FALSE	NA
121	B4U42_RS02815	176.052402792973	-1.35390754431565	0.159478865151589	-8.48957348065355	2.07396849359425e-17	4.77228791911426e-16	3S_3N	29755	535353	536141	789	+	gene	NA	B4U42_RS02815	B4U42_02760	normal	FALSE	NA
122	B4U42_RS02820	644.502149476399	1.05780880599901	0.149353789900815	7.08257089894732	1.41504322922035e-12	1.56291524667387e-11	3S_3N	29755	536249	537112	864	-	gene	serB	B4U42_RS02820	B4U42_02765	normal	FALSE	NA
123	B4U42_RS02835	109.801424290696	1.02360926131202	0.189407244590853	5.40427724147069	6.50702334803612e-08	3.84331940529727e-07	3S_3N	29755	538264	539295	1032	+	gene	rsgA	B4U42_RS02835	B4U42_02780	normal	FALSE	NA
124	B4U42_RS02860	95.3496541688621	1.36184121079009	0.181733601695444	7.4936126180579	6.70032901178405e-14	9.19318433977079e-13	3S_3N	29755	542975	543388	414	-	gene	NA	B4U42_RS02860	B4U42_02805	normal	FALSE	NA
125	B4U42_RS02905	868.338358734071	1.15247418422781	0.262484472269619	4.39063756519666	1.13018786509735e-05	8.37780199328876e-05	3J_3N	29755	550752	550955	204	-	gene	NA	B4U42_RS02905	B4U42_02850	normal	FALSE	NA
126	B4U42_RS02905	868.338358734071	1.20422280976845	0.252434001785034	4.77044614137969	1.83818331536265e-06	8.80812786038197e-06	3S_3N	29755	550752	550955	204	-	gene	NA	B4U42_RS02905	B4U42_02850	normal	FALSE	NA
127	B4U42_RS03005	1198.93026042773	1.64773803865108	0.196308479522008	8.39361622413439	4.71413196419504e-17	1.00129976047181e-15	3S_3N	29755	571628	572374	747	+	gene	NA	B4U42_RS03005	B4U42_02950	normal	FALSE	NA
128	B4U42_RS03030	330.496766106047	1.70112283486346	0.186628190645371	9.11503684936818	7.86437429244784e-20	1.08577517575108e-17	3J_3N	29755	578526	578795	270	-	gene	rpsO	B4U42_RS03030	B4U42_02975	normal	FALSE	NA
129	B4U42_RS03030	330.496766106047	1.8141290160619	0.179714849556177	10.0944859066575	5.84364582180828e-24	2.53110070987735e-22	3S_3N	29755	578526	578795	270	-	gene	rpsO	B4U42_RS03030	B4U42_02975	normal	FALSE	NA
130	B4U42_RS03045	155.697348099697	1.46936819748651	0.180484074197162	8.14126234695572	3.91177745047602e-16	7.20093032341794e-15	3S_3N	29755	582782	583873	1092	+	gene	ribD	B4U42_RS03045	B4U42_02990	normal	FALSE	NA
131	B4U42_RS03135	291.591279613747	1.06913586100056	0.148715684642246	7.18912644333717	6.52071659838212e-13	7.66184200309899e-12	3S_3N	29755	596627	596815	189	+	gene	NA	B4U42_RS03135	B4U42_03080	normal	FALSE	NA
132	B4U42_RS03160	1134.44564531795	1.17804985773098	0.251534699682326	4.68344868210546	2.82088102017216e-06	2.42464053445926e-05	3J_3N	29755	599852	600265	414	+	gene	NA	B4U42_RS03160	B4U42_03105	normal	FALSE	NA
133	B4U42_RS03170	45.4148320360106	-1.1555583334868	0.333235443920988	-3.46769335185361	0.000524945943116698	0.00156070738673592	3S_3N	29755	600754	600939	186	-	gene	NA	B4U42_RS03170	B4U42_03115	normal	FALSE	NA
134	B4U42_RS03205	113.915300903379	-1.04732097944402	0.145459092805876	-7.20010663645304	6.01654872518179e-13	7.1454602870573e-12	3S_3N	29755	603253	605373	2121	+	gene	NA	B4U42_RS03205	B4U42_03150	normal	FALSE	NA
135	B4U42_RS03210	2.85573137927773	-1.078745625421	0.435579353646125	-2.4765765787361	0.0132649165246422	0.0371384038060009	3J_3N	29755	605391	605612	222	+	gene	NA	B4U42_RS03210	B4U42_03155	normal	FALSE	NA
136	B4U42_RS03210	2.85573137927773	-1.1647908244174	0.44612848013801	-2.61088649632293	0.00903078613615087	0.0195578495830954	3S_3N	29755	605391	605612	222	+	gene	NA	B4U42_RS03210	B4U42_03155	normal	FALSE	NA
137	B4U42_RS03335	62.2988233165734	1.94079487688937	0.230105129028394	8.43438338416994	3.32953568072106e-17	7.28212308783448e-16	3S_3N	29755	628139	628209	71	+	gene	NA	B4U42_RS03335	B4U42_03280	normal	FALSE	NA
138	B4U42_RS03400	1047.73463776301	1.53482540270403	0.123385781239002	12.4392404642722	1.60018262923762e-35	1.96377968221439e-33	3S_3N	29755	641448	642425	978	+	gene	rluD	B4U42_RS03400	B4U42_03345	normal	FALSE	NA
139	B4U42_RS03430	856.507482250138	1.08546118109455	0.142919292445954	7.59492411778503	3.07972852711937e-14	4.41761059506927e-13	3S_3N	29755	645257	645673	417	+	gene	ruvX	B4U42_RS03430	B4U42_03375	normal	FALSE	NA
140	B4U42_RS03450	389.177369506385	-1.27141169511032	0.191677833035121	-6.63306588444873	3.28784962084454e-11	3.07643326023604e-10	3S_3N	29755	650362	651366	1005	+	gene	NA	B4U42_RS03450	B4U42_03395	normal	FALSE	NA
141	B4U42_RS03450	389.177369506385	-1.19634829674428	0.198390446168155	-6.03027171847914	1.63684234455385e-09	3.01315394926621e-08	3J_3N	29755	650362	651366	1005	+	gene	NA	B4U42_RS03450	B4U42_03395	normal	FALSE	NA
142	B4U42_RS03505	129.250965378077	-1.24935013484351	0.156711147590628	-7.97231182370735	1.55733257931404e-15	2.70877769110607e-14	3S_3N	29755	659334	659954	621	+	gene	coaE	B4U42_RS03505	B4U42_03450	normal	FALSE	NA
143	B4U42_RS03510	129.754554430739	1.12001677599092	0.210060650455729	5.33187331164134	9.72047464756519e-08	5.59180429595612e-07	3S_3N	29755	659958	660152	195	+	gene	NA	B4U42_RS03510	B4U42_03455	normal	FALSE	NA
144	B4U42_RS03515	8285.13305077688	1.02432685392419	0.134728396135703	7.60290245637938	2.89561748540063e-14	4.18066602957516e-13	3S_3N	29755	660149	661171	1023	-	gene	holA	B4U42_RS03515	B4U42_03460	normal	FALSE	NA
145	B4U42_RS03530	11.82581615585	-1.13170449637519	0.379258089413068	-2.98399566935168	0.00284510798572332	0.00716629822173638	3S_3N	29755	664554	664787	234	+	gene	NA	B4U42_RS03530	B4U42_03475	normal	FALSE	NA
146	B4U42_RS03600	1317.41317625885	-1.20911401422935	0.161377971766149	-7.4924353119363	6.76072531782428e-14	9.21879149819372e-13	3S_3N	29755	675700	676815	1116	+	gene	asd	B4U42_RS03600	B4U42_03515	normal	FALSE	NA
147	B4U42_RS03650	591.069184504898	1.19928830964066	0.20732789697767	5.784500432037	7.27281362216424e-09	1.16417719502614e-07	3J_3N	29755	685524	686084	561	+	gene	NA	B4U42_RS03650	B4U42_03565	normal	FALSE	NA
148	B4U42_RS03650	591.069184504898	1.71302368487121	0.198758715455607	8.61860915605394	6.77722549983357e-18	1.64515287133323e-16	3S_3N	29755	685524	686084	561	+	gene	NA	B4U42_RS03650	B4U42_03565	normal	FALSE	NA
149	B4U42_RS03655	720.819744301076	1.50807999223541	0.108225647336622	13.9345897146239	3.9043756821542e-44	8.62476588187864e-42	3S_3N	29755	686172	687503	1332	-	gene	argG	B4U42_RS03655	B4U42_03570	normal	FALSE	NA
150	B4U42_RS03665	732.118898680152	1.35010124282746	0.232596221077759	5.80448485608075	6.4564195448654e-09	4.41481689996918e-08	3S_3N	29755	688537	689304	768	-	gene	kdsB	B4U42_RS03665	B4U42_03580	normal	FALSE	NA
151	B4U42_RS03665	732.118898680152	2.01455346761538	0.241584205821174	8.33892870093748	7.49665951641899e-17	6.13943336103381e-15	3J_3N	29755	688537	689304	768	-	gene	kdsB	B4U42_RS03665	B4U42_03580	normal	FALSE	NA
152	B4U42_RS03680	1206.29433474669	1.12235821850717	0.207048906068343	5.42073966880414	5.93529403804083e-08	7.75802634913148e-07	3J_3N	29755	690843	692849	2007	+	gene	tkt	B4U42_RS03680	B4U42_03595	normal	FALSE	NA
153	B4U42_RS03680	1206.29433474669	1.15866257058	0.198598814388103	5.83418674552476	5.40535553562468e-09	3.75485232018708e-08	3S_3N	29755	690843	692849	2007	+	gene	tkt	B4U42_RS03680	B4U42_03595	normal	FALSE	NA
154	B4U42_RS03690	40.531929893146	1.36856419627909	0.309928910806379	4.41573583025323	1.00666962324671e-05	4.268201915071e-05	3S_3N	29755	694068	694496	429	+	gene	NA	B4U42_RS03690	B4U42_03605	normal	FALSE	NA
155	B4U42_RS03700	2777.22216155569	1.36919367120868	0.134710252440684	10.1639900928222	2.87081610858325e-24	1.29421077221641e-22	3S_3N	29755	695762	696640	879	-	gene	NA	B4U42_RS03700	B4U42_03615	normal	FALSE	NA
156	B4U42_RS03810	42.7520380268053	1.27956630189478	0.290769224053599	4.4006249494235	1.07939550749996e-05	8.05535363536284e-05	3J_3N	29755	725242	725553	312	+	gene	NA	B4U42_RS03810	B4U42_03725	normal	FALSE	NA
157	B4U42_RS03810	42.7520380268053	1.21622543840935	0.285120127687509	4.26565970025916	1.99312382902337e-05	7.99058173922435e-05	3S_3N	29755	725242	725553	312	+	gene	NA	B4U42_RS03810	B4U42_03725	normal	FALSE	NA
158	B4U42_RS03845	847.457509088335	-1.39370309193271	0.17965718765574	-7.75756934703514	8.65725427931542e-15	1.37581832395739e-13	3S_3N	29755	733654	736596	2943	+	gene	ptrA	B4U42_RS03845	B4U42_03760	normal	FALSE	NA
159	B4U42_RS03845	847.457509088335	-1.2239905424963	0.186666715464712	-6.55709047780233	5.48677268262308e-11	1.3618293096533e-09	3J_3N	29755	733654	736596	2943	+	gene	ptrA	B4U42_RS03845	B4U42_03760	normal	FALSE	NA
160	B4U42_RS03850	4996.18131432572	-1.64862456183276	0.155338740452442	-10.6130934049739	2.59028444738049e-26	7.15242293032937e-24	3J_3N	29755	736742	737371	630	-	gene	hflD	B4U42_RS03850	B4U42_03765	normal	FALSE	NA
161	B4U42_RS03850	4996.18131432572	-1.31656580560352	0.148554684369863	-8.86249943034854	7.82402121993521e-19	2.18775479428315e-17	3S_3N	29755	736742	737371	630	-	gene	hflD	B4U42_RS03850	B4U42_03765	normal	FALSE	NA
162	B4U42_RS03860	7129.79025332414	1.29408649828919	0.162222463252527	7.97723368479941	1.49649335527223e-15	2.64460305743708e-14	3S_3N	29755	740120	741289	1170	-	gene	rlmC	B4U42_RS03860	B4U42_03775	normal	FALSE	NA
163	B4U42_RS03920	88.4106262422602	1.23031477528338	0.245604046219137	5.00934245271207	5.46163149751188e-07	2.84545848537824e-06	3S_3N	29755	752696	752908	213	-	gene	rpmE	B4U42_RS03920	B4U42_03835	normal	FALSE	NA
164	B4U42_RS03920	88.4106262422602	1.3556453302473	0.25208985123967	5.37762755454381	7.54737406863569e-08	9.41929339978318e-07	3J_3N	29755	752696	752908	213	-	gene	rpmE	B4U42_RS03920	B4U42_03835	normal	FALSE	NA
165	B4U42_RS03960	772.783052735241	1.15963127823839	0.257636664850464	4.50103357342969	6.76238223367476e-06	2.96980166087228e-05	3S_3N	29755	760185	761171	987	-	gene	NA	B4U42_RS03960	B4U42_03880	normal	FALSE	NA
166	B4U42_RS03970	1520.7604580237	1.6689499908794	0.185915588190603	8.97692338292998	2.78443655755952e-19	3.41712241980499e-17	3J_3N	29755	762085	763539	1455	+	gene	gnd	B4U42_RS03970	B4U42_03890	normal	FALSE	NA
167	B4U42_RS03970	1520.7604580237	1.90873386538669	0.178105485815862	10.7168729623526	8.48227464068175e-27	4.6843361703165e-25	3S_3N	29755	762085	763539	1455	+	gene	gnd	B4U42_RS03970	B4U42_03890	normal	FALSE	NA
168	B4U42_RS03985	298.989533537887	-1.14375843826517	0.283631213386113	-4.03255489623473	5.51737209092178e-05	0.000208696488850106	3S_3N	29755	764663	765532	870	-	gene	hslO	B4U42_RS03985	B4U42_03905	normal	FALSE	NA
169	B4U42_RS04025	756.659175256729	1.29834038850613	0.142148488608067	9.13369112270987	6.62027261792072e-20	2.07365325120047e-18	3S_3N	29755	770847	771755	909	-	gene	NA	B4U42_RS04025	B4U42_03940	normal	FALSE	NA
170	B4U42_RS04060	197.242820404949	-1.22865716574706	0.147482192441812	-8.33088487094345	8.02403331245787e-17	1.61137178065631e-15	3S_3N	29755	778491	779111	621	+	gene	sodA	B4U42_RS04060	B4U42_03975	normal	FALSE	NA
171	B4U42_RS04070	1060.05917059833	2.09198713383056	0.185118066618625	11.3008263971361	1.29988943548679e-29	8.70138109997066e-28	3S_3N	29755	779494	780114	621	+	gene	NA	B4U42_RS04070	B4U42_03985	normal	FALSE	NA
172	B4U42_RS04070	1060.05917059833	1.05980715301782	0.193576737736607	5.47486834115298	4.37837014690137e-08	5.97025904599082e-07	3J_3N	29755	779494	780114	621	+	gene	NA	B4U42_RS04070	B4U42_03985	normal	FALSE	NA
173	B4U42_RS04110	14.9644001095456	-1.03303557502454	0.32573360809027	-3.17141231167728	0.0015169965967518	0.00610390798219441	3J_3N	29755	787672	788769	1098	-	gene	NA	B4U42_RS04110	B4U42_04025	normal	FALSE	NA
174	B4U42_RS04235	5.54618043621914	-1.43419206056406	0.418182206266773	-3.42958652728792	0.000604501654968796	0.00178283598908688	3S_3N	29755	808888	809157	270	+	gene	NA	B4U42_RS04235	B4U42_04150	normal	FALSE	NA
175	B4U42_RS04295	11322.2630656469	-1.52421466420933	0.410401634064155	-3.71395856569873	0.000204042216188402	0.000668737767893441	3S_3N	29755	817815	818179	365	+	gene	ssrA	B4U42_RS04295	B4U42_04210	normal	FALSE	NA
176	B4U42_RS04325	280.204993954625	1.12917859310042	0.284361378506568	3.970928116296	7.15931802139765e-05	0.000425132621216866	3J_3N	29755	823026	823568	543	-	gene	sodC	B4U42_RS04325	B4U42_04240	normal	FALSE	NA
177	B4U42_RS04415	53.1131619205945	-1.21591765210907	0.183329818033079	-6.63240527457282	3.30260286500919e-11	8.78969846844011e-10	3J_3N	29755	843866	844375	510	+	gene	mlaD	B4U42_RS04415	B4U42_04330	normal	FALSE	NA
178	B4U42_RS04415	53.1131619205945	-1.62826735406325	0.196199778153316	-8.29902749834346	1.04967073858431e-16	2.07028809065424e-15	3S_3N	29755	843866	844375	510	+	gene	mlaD	B4U42_RS04415	B4U42_04330	normal	FALSE	NA
179	B4U42_RS04420	192.952799538237	-1.4357202158636	0.133237957812809	-10.7756095892786	4.48799338527164e-27	1.41628248400929e-24	3J_3N	29755	844412	845047	636	+	gene	mlaC	B4U42_RS04420	B4U42_04335	normal	FALSE	NA
180	B4U42_RS04420	192.952799538237	-1.83006994293182	0.136780991408834	-13.3795633741372	7.96136723107406e-41	1.35282001641866e-38	3S_3N	29755	844412	845047	636	+	gene	mlaC	B4U42_RS04420	B4U42_04335	normal	FALSE	NA
181	B4U42_RS04425	145.656095055591	-2.24234736372054	0.172917912978172	-12.9676985171779	1.86547828366428e-38	2.74722768574293e-36	3S_3N	29755	845055	845393	339	+	gene	NA	B4U42_RS04425	B4U42_04340	normal	FALSE	NA
182	B4U42_RS04425	145.656095055591	-1.9677981848517	0.170137468765014	-11.5659307684278	6.13226896932853e-31	4.51539405108224e-28	3J_3N	29755	845055	845393	339	+	gene	NA	B4U42_RS04425	B4U42_04340	normal	FALSE	NA
183	B4U42_RS04430	112.321200515996	-1.67816885100955	0.149535226907602	-11.2225653159739	3.15969512472721e-29	1.39595330610448e-26	3J_3N	29755	845396	845653	258	+	gene	NA	B4U42_RS04430	B4U42_04345	normal	FALSE	NA
184	B4U42_RS04430	112.321200515996	-1.80270440874773	0.15341561546867	-11.7504623192407	7.02335363956582e-32	6.74547312600039e-30	3S_3N	29755	845396	845653	258	+	gene	NA	B4U42_RS04430	B4U42_04345	normal	FALSE	NA
185	B4U42_RS04435	6532.39505557628	-1.64197656483564	0.199425655763215	-8.2335272187106	1.81780053084519e-16	1.38466254228863e-14	3J_3N	29755	845677	846951	1275	+	gene	murA	B4U42_RS04435	B4U42_04350	normal	FALSE	NA
186	B4U42_RS04435	6532.39505557628	-1.88926795896685	0.191107919086294	-9.88586955475019	4.79401435025528e-23	1.82585822408861e-21	3S_3N	29755	845677	846951	1275	+	gene	murA	B4U42_RS04435	B4U42_04350	normal	FALSE	NA
187	B4U42_RS04460	295.505839391066	1.18068023121708	0.247693894146482	4.76669090001407	1.8727628378789e-06	8.95440066855951e-06	3S_3N	29755	849721	851148	1428	-	gene	hldE	B4U42_RS04460	B4U42_04370	normal	FALSE	NA
188	B4U42_RS04530	2908.68663580497	1.47035882733584	0.12849845368031	11.4426188426666	2.56038264587821e-30	1.95030526370516e-28	3S_3N	29755	866649	868196	1548	-	gene	NA	B4U42_RS04530	B4U42_04430	normal	FALSE	NA
189	B4U42_RS04530	2908.68663580497	1.00191085817563	0.134445772037166	7.45215593613953	9.18270963902054e-14	4.50769013168808e-12	3J_3N	29755	866649	868196	1548	-	gene	NA	B4U42_RS04530	B4U42_04430	normal	FALSE	NA
190	B4U42_RS04535	143.089320683984	-1.45560358008799	0.266242070651867	-5.46721852231727	4.57152337200755e-08	2.78195458092691e-07	3S_3N	29755	868423	868992	570	+	gene	rpoE	B4U42_RS04535	B4U42_04435	normal	FALSE	NA
191	B4U42_RS04535	143.089320683984	-1.37230692982847	0.273702898519031	-5.01385603606625	5.33499096134271e-07	5.40596102458993e-06	3J_3N	29755	868423	868992	570	+	gene	rpoE	B4U42_RS04535	B4U42_04435	normal	FALSE	NA
192	B4U42_RS04540	169.532180659657	-1.33514364193517	0.248040135687479	-5.38277258329433	7.33471829295026e-08	4.29771689897271e-07	3S_3N	29755	869020	869649	630	+	gene	NA	B4U42_RS04540	B4U42_04440	normal	FALSE	NA
193	B4U42_RS04575	1689.93663964	1.50842489896992	0.217866146607395	6.92363142442762	4.40210358114004e-12	1.41368870203192e-10	3J_3N	29755	874851	875147	297	+	gene	NA	B4U42_RS04575	B4U42_04475	normal	FALSE	NA
194	B4U42_RS04575	1689.93663964	1.48697219851337	0.208989286234918	7.11506424708256	1.11860716558193e-12	1.28031255376709e-11	3S_3N	29755	874851	875147	297	+	gene	NA	B4U42_RS04575	B4U42_04475	normal	FALSE	NA
195	B4U42_RS04580	1297.77523410565	1.15120953257252	0.196985978045152	5.84411918044565	5.09255600267428e-09	3.5487243564377e-08	3S_3N	29755	875158	875622	465	-	gene	NA	B4U42_RS04580	B4U42_04480	normal	FALSE	NA
196	B4U42_RS04655	221.776428226301	1.62809030688409	0.171785183724604	9.4774780431248	2.60502777671847e-21	8.99141618557983e-20	3S_3N	29755	886568	887152	585	-	gene	dcd	B4U42_RS04655	B4U42_04555	normal	FALSE	NA
197	B4U42_RS04665	116.418040333307	1.23359736173522	0.135372474836679	9.11261586392285	8.04191320037161e-20	2.43350496707135e-18	3S_3N	29755	888010	888522	513	-	gene	NA	B4U42_RS04665	B4U42_04565	normal	FALSE	NA
198	B4U42_RS04700	492.622671110538	1.3296493449911	0.158970250854966	8.36413944017852	6.05552703074313e-17	1.26194898216147e-15	3S_3N	29755	895922	896530	609	+	gene	NA	B4U42_RS04700	B4U42_04600	normal	FALSE	NA
199	B4U42_RS04800	686.937292832241	1.07529488257504	0.156258516684719	6.88151215939577	5.92205186509806e-12	6.17066630660454e-11	3S_3N	29755	912239	913606	1368	+	gene	NA	B4U42_RS04800	B4U42_04665	normal	FALSE	NA
200	B4U42_RS04805	2814.69587454988	1.61478294719261	0.142810335995631	11.3071854073784	1.20905958623011e-29	8.34628945619475e-28	3S_3N	29755	913652	914545	894	-	gene	ispA	B4U42_RS04805	B4U42_04670	normal	FALSE	NA
201	B4U42_RS04805	2814.69587454988	1.24527253446529	0.149334525653707	8.33881199953025	7.50406069479008e-17	6.13943336103381e-15	3J_3N	29755	913652	914545	894	-	gene	ispA	B4U42_RS04805	B4U42_04670	normal	FALSE	NA
202	B4U42_RS04810	291.860928924068	1.04800802031573	0.171372308541286	6.11538718965938	9.63228028313174e-10	7.43975774316014e-09	3S_3N	29755	914545	914769	225	-	gene	xseB	B4U42_RS04810	B4U42_04675	normal	FALSE	NA
203	B4U42_RS04925	1264.01147132334	1.38755538269129	0.210429107750476	6.59393273831978	4.28325822228688e-11	3.92602382283474e-10	3S_3N	29755	941538	944660	3123	+	gene	NA	B4U42_RS04925	B4U42_04785	normal	FALSE	NA
204	B4U42_RS04925	1264.01147132334	1.28333719003283	0.219333653387403	5.85107287556144	4.88412149131283e-09	8.11204840173688e-08	3J_3N	29755	941538	944660	3123	+	gene	NA	B4U42_RS04925	B4U42_04785	normal	FALSE	NA
205	B4U42_RS04955	239.520193500793	1.58432796066765	0.159159920600794	9.95431484689839	2.41480472130594e-23	9.69873387157239e-22	3S_3N	29755	948767	949684	918	+	gene	NA	B4U42_RS04955	B4U42_04820	normal	FALSE	NA
206	B4U42_RS04955	239.520193500793	1.58614348254243	0.164266689613789	9.65590459192701	4.64045473954315e-22	7.32197465689344e-20	3J_3N	29755	948767	949684	918	+	gene	NA	B4U42_RS04955	B4U42_04820	normal	FALSE	NA
207	B4U42_RS04995	1002.53493590071	2.4619633694649	0.158598683821338	15.5232269912046	2.41589653526106e-54	1.33417886159792e-51	3S_3N	29755	953866	954312	447	-	gene	NA	B4U42_RS04995	B4U42_04860	normal	FALSE	NA
208	B4U42_RS04995	1002.53493590071	1.51898624329775	0.165980661970695	9.15158564415136	5.61039094226101e-20	8.26223572763638e-18	3J_3N	29755	953866	954312	447	-	gene	NA	B4U42_RS04995	B4U42_04860	normal	FALSE	NA
209	B4U42_RS05000	57.5312388184213	1.03415730118075	0.308403182795328	3.35326403510911	0.000798644797182506	0.0035631170863325	3J_3N	29755	954372	954662	291	+	gene	NA	B4U42_RS05000	B4U42_04865	normal	FALSE	NA
210	B4U42_RS05075	718.410763119622	2.30815275780227	0.136239836682669	16.9418344443441	2.21120426636325e-64	4.88455022439642e-61	3S_3N	29755	964973	965536	564	-	gene	NA	B4U42_RS05075	B4U42_04940	normal	FALSE	NA
211	B4U42_RS05075	718.410763119622	1.48568705734149	0.142651222815257	10.4148217451003	2.12194722060686e-25	5.20820156702283e-23	3J_3N	29755	964973	965536	564	-	gene	NA	B4U42_RS05075	B4U42_04940	normal	FALSE	NA
212	B4U42_RS05095	6.26798554782512	1.06260359493319	0.421966924067348	2.51821537264279	0.0117951172289161	0.0337068744614174	3J_3N	29755	966725	966940	216	+	gene	NA	B4U42_RS05095	B4U42_04960	normal	FALSE	NA
213	B4U42_RS05120	16.3607976131358	-1.12300530817549	0.328966418779543	-3.41373843671281	0.000640780614077814	0.00187979332868246	3S_3N	29755	971498	972769	1272	+	gene	NA	B4U42_RS05120	B4U42_04985	normal	FALSE	NA
214	B4U42_RS05135	18.7577224784372	-1.11983244849261	0.30842252263718	-3.63083875625371	0.000282501644392733	0.000890222728193364	3S_3N	29755	974511	974876	366	+	gene	NA	B4U42_RS05135	B4U42_05000	normal	FALSE	NA
215	B4U42_RS05170	194.781320235788	-1.14716765049448	0.200154765833137	-5.73140312557353	9.96032295050576e-09	6.6876454096253e-08	3S_3N	29755	977794	979272	1479	+	gene	NA	B4U42_RS05170	B4U42_05035	normal	FALSE	NA
216	B4U42_RS05175	97.5288166389245	-1.20211163944845	0.265043570981801	-4.53552461203063	5.74604766271602e-06	2.55392742191946e-05	3S_3N	29755	979340	979783	444	+	gene	NA	B4U42_RS05175	B4U42_05040	normal	FALSE	NA
217	B4U42_RS05195	3452.55330357438	1.06015602409573	0.167214673593161	6.3400896662641	2.29631477503318e-10	4.97309739024342e-09	3J_3N	29755	983179	983457	279	-	gene	NA	B4U42_RS05195	B4U42_05060	normal	FALSE	NA
218	B4U42_RS05195	3452.55330357438	1.2183720284407	0.160005202940892	7.6145775640232	2.64555275599135e-14	3.8702159191953e-13	3S_3N	29755	983179	983457	279	-	gene	NA	B4U42_RS05195	B4U42_05060	normal	FALSE	NA
219	B4U42_RS05200	685.003606737303	1.11721397747456	0.23267003750353	4.80170970642327	1.57316642221548e-06	1.44796859444749e-05	3J_3N	29755	983417	983662	246	-	gene	NA	B4U42_RS05200	B4U42_05065	normal	FALSE	NA
220	B4U42_RS05200	685.003606737303	1.0277842528203	0.223646148184912	4.59558217819392	4.31542669699971e-06	1.9655211492108e-05	3S_3N	29755	983417	983662	246	-	gene	NA	B4U42_RS05200	B4U42_05065	normal	FALSE	NA
221	B4U42_RS05205	11.3994569393767	-1.5340166049765	0.382193589783811	-4.01371620556018	5.97702037274672e-05	0.000224163633334423	3S_3N	29755	983888	984592	705	+	gene	NA	B4U42_RS05205	B4U42_05070	normal	FALSE	NA
222	B4U42_RS05220	50.5180465193074	-1.19123124915326	0.225679018201631	-5.27843154691928	1.30294321933253e-07	7.26818578663018e-07	3S_3N	29755	985770	986447	678	+	gene	NA	B4U42_RS05220	B4U42_05085	normal	FALSE	NA
223	B4U42_RS05225	18.2979324979621	-1.4374386437554	0.268570169797571	-5.35219024822765	8.68959675955461e-08	5.05139980048846e-07	3S_3N	29755	986451	986801	351	+	gene	NA	B4U42_RS05225	B4U42_05090	normal	FALSE	NA
224	B4U42_RS05225	18.2979324979621	-1.12524929717856	0.24754156692042	-4.54569836968151	5.47534011538863e-06	4.41424318061806e-05	3J_3N	29755	986451	986801	351	+	gene	NA	B4U42_RS05225	B4U42_05090	normal	FALSE	NA
225	B4U42_RS05245	11.4248246729451	-1.16084571104522	0.322805894629879	-3.59611063600997	0.000323010465725287	0.00100214904324039	3S_3N	29755	990837	991403	567	+	gene	NA	B4U42_RS05245	B4U42_05110	normal	FALSE	NA
226	B4U42_RS05250	1.52208972823771	-1.13501201781802	0.478087514229496	-2.37406747517189	0.0175933350930273	0.0354272353878735	3S_3N	29755	991396	991857	462	+	gene	NA	B4U42_RS05250	B4U42_05115	normal	FALSE	NA
227	B4U42_RS05400	342.330854962139	-1.92650798107963	0.211210584003796	-9.12126629527715	7.42516033900074e-20	2.2780804428962e-18	3S_3N	29755	1010648	1011301	654	-	gene	NA	B4U42_RS05400	B4U42_05260	normal	FALSE	NA
228	B4U42_RS05400	342.330854962139	-1.25327961739567	0.216283759843926	-5.79460805702681	6.84809205383919e-09	1.11231142256844e-07	3J_3N	29755	1010648	1011301	654	-	gene	NA	B4U42_RS05400	B4U42_05260	normal	FALSE	NA
229	B4U42_RS05485	410.429045733657	-1.1879306191465	0.247787105775157	-4.79415833778065	1.63359214617006e-06	7.86188464246114e-06	3S_3N	29755	1018656	1019483	828	+	gene	NA	B4U42_RS05485	B4U42_05345	normal	FALSE	NA
230	B4U42_RS05560	3.12239656164332	-1.51524489854036	0.469673039634843	-3.22616963434483	0.00125458975128958	0.00344700094601826	3S_3N	29755	1029410	1030348	939	+	gene	NA	B4U42_RS05560	B4U42_05420	normal	FALSE	NA
231	B4U42_RS05685	498.436268637601	-1.30300452969012	0.197367142322501	-6.60193239035194	4.05832601383278e-11	3.73535090189859e-10	3S_3N	29755	1043455	1044027	573	-	gene	NA	B4U42_RS05685	B4U42_05545	normal	FALSE	NA
232	B4U42_RS05690	77.4193361864036	-1.00693225353825	0.349584735729371	-2.88036676268887	0.00397212800841372	0.00952706924059272	3S_3N	29755	1044169	1044531	363	+	gene	NA	B4U42_RS05690	B4U42_05550	normal	FALSE	NA
233	B4U42_RS05690	77.4193361864036	-1.25059058695919	0.359477550228349	-3.47891150967504	0.000503454803234694	0.00238143824485105	3J_3N	29755	1044169	1044531	363	+	gene	NA	B4U42_RS05690	B4U42_05550	normal	FALSE	NA
234	B4U42_RS05755	18.2492614591872	-1.10312376011448	0.327489639591707	-3.36842338429326	0.000755994052593661	0.00339429037028333	3J_3N	29755	1057592	1058008	417	-	gene	NA	B4U42_RS05755	B4U42_05615	normal	FALSE	NA
235	B4U42_RS05865	5226.26609038775	1.25653433933256	0.188169562512676	6.67767051458133	2.42770074327226e-11	2.32155452029801e-10	3S_3N	29755	1078074	1080077	2004	-	gene	mnmC	B4U42_RS05865	B4U42_05725	normal	FALSE	NA
236	B4U42_RS05935	1637.64138247493	1.19668717270648	0.14063288181866	8.5092985170393	1.74988783916902e-17	4.1564540179832e-16	3S_3N	29755	1099155	1099604	450	-	gene	NA	B4U42_RS05935	B4U42_05785	normal	FALSE	NA
237	B4U42_RS05980	10.6245473382246	1.02772633648891	0.364792318648443	2.81729160388201	0.00484305324878615	0.0161362060732558	3J_3N	29755	1108931	1109293	363	+	gene	NA	B4U42_RS05980	B4U42_05830	normal	FALSE	NA
238	B4U42_RS06000	568.022210010451	1.13320237455304	0.17753589748538	6.38294784662556	1.73711080500809e-10	1.48731696444297e-09	3S_3N	29755	1113346	1115475	2130	+	gene	pnp	B4U42_RS06000	B4U42_05850	normal	FALSE	NA
239	B4U42_RS06020	200.577483142261	1.7245509169557	0.216261453207504	7.97437958257398	1.53148180158701e-15	2.68495499976643e-14	3S_3N	29755	1119173	1119607	435	-	gene	NA	B4U42_RS06020	B4U42_05870	normal	FALSE	NA
240	B4U42_RS06045	2322.62285688422	1.51698373140721	0.123669209108711	12.2664626250962	1.37113816288166e-34	1.5941285272661e-32	3S_3N	29755	1121986	1124262	2277	-	gene	NA	B4U42_RS06045	B4U42_05895	normal	FALSE	NA
241	B4U42_RS06145	52.5886943337556	-1.04121114876874	0.250054542044486	-4.16393615671055	3.12807615349426e-05	0.000122083396167293	3S_3N	29755	1147461	1148138	678	+	gene	NA	B4U42_RS06145	B4U42_05995	normal	FALSE	NA
242	B4U42_RS06190	18.8553529363952	-1.03027756294846	0.285416842699761	-3.60972938108014	0.000306516619158642	0.000956349169098081	3S_3N	29755	1156581	1156826	246	-	gene	moaD	B4U42_RS06190	B4U42_06040	normal	FALSE	NA
243	B4U42_RS06205	109.632535336837	-1.3782360458213	0.250983474973756	-5.49134179437676	3.98891542862624e-08	2.4544607748845e-07	3S_3N	29755	1158990	1159292	303	+	gene	NA	B4U42_RS06205	B4U42_06055	normal	FALSE	NA
244	B4U42_RS06210	21.7308529177813	-1.08507159037326	0.295301361197503	-3.67445509215768	0.000238357561003089	0.000770910471824046	3S_3N	29755	1159302	1159664	363	+	gene	NA	B4U42_RS06210	B4U42_06060	normal	FALSE	NA
245	B4U42_RS06220	14.9993753462072	-1.41841718881391	0.336479600754761	-4.21546264805427	2.4926664794286e-05	9.83267902331746e-05	3S_3N	29755	1159929	1160327	399	+	gene	NA	B4U42_RS06220	B4U42_06070	normal	FALSE	NA
246	B4U42_RS06240	24.3592476572648	1.00402744467079	0.295597378623948	3.39660469705344	0.000682274513691378	0.00310751422833867	3J_3N	29755	1163562	1163891	330	+	gene	secG	B4U42_RS06240	B4U42_06090	normal	FALSE	NA
247	B4U42_RS06255	628.041645926661	1.67262226392	0.204176614483102	8.19203642960998	2.56842864612187e-16	4.89108524076138e-15	3S_3N	29755	1165189	1165479	291	-	gene	NA	B4U42_RS06255	B4U42_06105	normal	FALSE	NA
248	B4U42_RS06260	235.562092910938	1.34391819950618	0.158659949436767	8.47043128575927	2.44486106489861e-17	5.56772999212478e-16	3S_3N	29755	1165511	1165804	294	-	gene	NA	B4U42_RS06260	B4U42_06110	normal	FALSE	NA
249	B4U42_RS06265	233.992813505732	1.2058078072856	0.155123765115683	7.77319842892142	7.65287152351539e-15	1.23781633258506e-13	3S_3N	29755	1166011	1166637	627	-	gene	NA	B4U42_RS06265	B4U42_06115	normal	FALSE	NA
250	B4U42_RS06355	364.680883822495	1.08148490728411	0.186334577738979	5.8039947303773	6.47533126115896e-09	4.41481689996918e-08	3S_3N	29755	1178314	1178955	642	-	gene	NA	B4U42_RS06355	B4U42_06205	normal	FALSE	NA
251	B4U42_RS06365	18.4022952890496	1.63161458276381	0.294541863286471	5.53949976603801	3.03336851424978e-08	4.18794440498611e-07	3J_3N	29755	1179373	1179594	222	-	gene	NA	B4U42_RS06365	B4U42_06215	normal	FALSE	NA
252	B4U42_RS06365	18.4022952890496	1.59695350202326	0.294850103814478	5.41615377225056	6.08947352713624e-08	3.65533886452281e-07	3S_3N	29755	1179373	1179594	222	-	gene	NA	B4U42_RS06365	B4U42_06215	normal	FALSE	NA
253	B4U42_RS06370	137.802904956667	1.29816952796066	0.16818314382785	7.71878500076946	1.1744381089083e-14	6.65213790404729e-13	3J_3N	29755	1179609	1179779	171	+	gene	NA	B4U42_RS06370	B4U42_06220	normal	FALSE	NA
254	B4U42_RS06370	137.802904956667	1.33618851077469	0.164089006870425	8.14307147236149	3.85374620535061e-16	7.1537187963189e-15	3S_3N	29755	1179609	1179779	171	+	gene	NA	B4U42_RS06370	B4U42_06220	normal	FALSE	NA
255	B4U42_RS06385	25.1459738204887	-2.42103000860378	0.342500753238172	-7.06868520934383	1.56408498544989e-12	1.71893718052677e-11	3S_3N	29755	1181062	1182009	948	-	gene	NA	B4U42_RS06385	B4U42_06235	normal	FALSE	NA
256	B4U42_RS06385	25.1459738204887	-1.15460137252857	0.314428257341553	-3.67206618861346	0.000240597345206401	0.00126242169966969	3J_3N	29755	1181062	1182009	948	-	gene	NA	B4U42_RS06385	B4U42_06235	normal	FALSE	NA
257	B4U42_RS06390	637.403219603694	-1.24927277275036	0.216290666293764	-5.77589774980676	7.65438491172449e-09	5.17080619877657e-08	3S_3N	29755	1182075	1182767	693	-	gene	NA	B4U42_RS06390	B4U42_06240	normal	FALSE	NA
258	B4U42_RS06390	637.403219603694	-1.22490395405876	0.224764191705495	-5.44972909058276	5.04466037816864e-08	6.63312784248483e-07	3J_3N	29755	1182075	1182767	693	-	gene	NA	B4U42_RS06390	B4U42_06240	normal	FALSE	NA
259	B4U42_RS06435	962.460756481624	1.03815253227123	0.277748038668069	3.73774928258597	0.000185674961843003	0.000618636486743883	3S_3N	29755	1187225	1187590	366	+	gene	NA	B4U42_RS06435	B4U42_06285	normal	FALSE	NA
260	B4U42_RS06435	962.460756481624	1.28674325628038	0.288296442549847	4.46326442636522	8.07203358770479e-06	6.19136187334718e-05	3J_3N	29755	1187225	1187590	366	+	gene	NA	B4U42_RS06435	B4U42_06285	normal	FALSE	NA
261	B4U42_RS06445	75.7876628606389	1.90279911900853	0.210384459190651	9.04439009577323	1.5050297883519e-19	1.95565341321727e-17	3J_3N	29755	1188054	1188239	186	-	gene	NA	B4U42_RS06445	B4U42_06295	normal	FALSE	NA
262	B4U42_RS06445	75.7876628606389	2.38150490681007	0.2036454294543	11.6943695382297	1.36194864925538e-31	1.25356023591881e-29	3S_3N	29755	1188054	1188239	186	-	gene	NA	B4U42_RS06445	B4U42_06295	normal	FALSE	NA
263	B4U42_RS06455	29.6452096020931	1.02717267643859	0.34431897435053	2.98320090658984	0.00285250682505372	0.0103129092905788	3J_3N	29755	1189727	1189906	180	+	gene	NA	B4U42_RS06455	B4U42_06305	normal	FALSE	NA
264	B4U42_RS06460	292.975853988019	1.36583491535981	0.213850341806123	6.38687272521679	1.69312438979671e-10	1.45529641130775e-09	3S_3N	29755	1189899	1190363	465	-	gene	NA	B4U42_RS06460	B4U42_06310	normal	FALSE	NA
265	B4U42_RS06475	3.35371895984241	-1.05184432439319	0.44524576439881	-2.36239041108775	0.0181575089880192	0.0364329937987331	3S_3N	29755	1191235	1191579	345	+	gene	NA	B4U42_RS06475	B4U42_06325	normal	FALSE	NA
266	B4U42_RS06490	1.92835685818202	-1.1415071575958	0.471899829645495	-2.41896073252099	0.0155649203419115	0.0318067536006884	3S_3N	29755	1192344	1193579	1236	+	gene	NA	B4U42_RS06490	B4U42_06340	normal	FALSE	NA
267	B4U42_RS06510	3.43957869690655	-1.60827663867153	0.465628560649205	-3.45399052933777	0.000552356772635612	0.0016334084481286	3S_3N	29755	1197607	1198545	939	+	gene	NA	B4U42_RS06510	B4U42_06360	normal	FALSE	NA
268	B4U42_RS06545	19.5352138452484	-1.27931211752034	0.284336910572618	-4.49928261140622	6.81831641135209e-06	2.98842479219777e-05	3S_3N	29755	1201674	1202078	405	+	gene	NA	B4U42_RS06545	B4U42_06395	normal	FALSE	NA
269	B4U42_RS06570	1977.59305093968	1.30968129314351	0.243522913934347	5.37806185046141	7.52919531282482e-08	9.41929339978318e-07	3J_3N	29755	1206388	1207125	738	+	gene	NA	B4U42_RS06570	B4U42_06420	normal	FALSE	NA
270	B4U42_RS06595	85.8949121815635	-1.01042647747452	0.227684284896343	-4.43784022219422	9.08660273986698e-06	3.8975350392944e-05	3S_3N	29755	1208870	1209340	471	+	gene	NA	B4U42_RS06595	B4U42_06445	normal	FALSE	NA
271	B4U42_RS06605	1103.9976013115	1.3550664286082	0.12457231831212	10.8777491417719	1.47151706721484e-27	8.55416105651995e-26	3S_3N	29755	1210290	1211171	882	+	gene	nanA	B4U42_RS06605	B4U42_06455	normal	FALSE	NA
272	B4U42_RS06650	796.946935259719	1.09542126556892	0.170769842978848	6.41460603617586	1.41187492299123e-10	3.2487830259246e-09	3J_3N	29755	1216812	1216934	123	+	gene	NA	B4U42_RS06650	B4U42_06500	normal	FALSE	NA
273	B4U42_RS06650	796.946935259719	1.65463081662863	0.163443623319764	10.1235568755808	4.34338415304189e-24	1.91890711881391e-22	3S_3N	29755	1216812	1216934	123	+	gene	NA	B4U42_RS06650	B4U42_06500	normal	FALSE	NA
274	B4U42_RS06675	1726.70333862921	1.41797353931646	0.210969109496262	6.72123773334496	1.80187326869282e-11	1.74576230286949e-10	3S_3N	29755	1220081	1221379	1299	+	gene	folC	B4U42_RS06675	B4U42_06525	normal	FALSE	NA
275	B4U42_RS06675	1726.70333862921	1.48895134624041	0.219903785793873	6.77092184140968	1.27964394508387e-11	3.81991010093281e-10	3J_3N	29755	1220081	1221379	1299	+	gene	folC	B4U42_RS06675	B4U42_06525	normal	FALSE	NA
276	B4U42_RS06680	363.789325399321	1.0441675451313	0.186537962886632	5.59761417447174	2.17321728959243e-08	3.13767123706514e-07	3J_3N	29755	1221423	1221740	318	-	gene	NA	B4U42_RS06680	B4U42_06530	normal	FALSE	NA
277	B4U42_RS06680	363.789325399321	1.74527712261809	0.178512686539467	9.77676800708633	1.41662035019081e-22	5.21552392261917e-21	3S_3N	29755	1221423	1221740	318	-	gene	NA	B4U42_RS06680	B4U42_06530	normal	FALSE	NA
278	B4U42_RS06720	4058.97788210479	1.04661910493938	0.119368235798796	8.76798670882202	1.81889298950473e-18	4.78325549263802e-17	3S_3N	29755	1229439	1230644	1206	+	gene	NA	B4U42_RS06720	B4U42_06570	normal	FALSE	NA
279	B4U42_RS06725	415.299729315608	1.29592818869966	0.162757189761198	7.96234065359008	1.68814940915753e-15	1.03586723467472e-13	3J_3N	29755	1230660	1230956	297	-	gene	NA	B4U42_RS06725	B4U42_06575	normal	FALSE	NA
280	B4U42_RS06780	311.819767336316	1.29531696360942	0.216961097174227	5.97027292210473	2.3685703363481e-09	1.70986008921338e-08	3S_3N	29755	1244759	1245769	1011	-	gene	argF	B4U42_RS06780	B4U42_06630	normal	FALSE	NA
281	B4U42_RS06805	690.337006655508	1.5030305175256	0.250682445381948	5.99575496894301	2.02542230304224e-09	1.48150922762262e-08	3S_3N	29755	1248166	1249152	987	-	gene	NA	B4U42_RS06805	B4U42_06655	normal	FALSE	NA
282	B4U42_RS06875	845.535143740921	2.40577612484167	0.203782818412817	11.8055886339158	3.65226095262876e-32	4.03392222217846e-29	3J_3N	29755	1267574	1267783	210	+	gene	cspD	B4U42_RS06875	B4U42_06725	normal	FALSE	NA
283	B4U42_RS06875	845.535143740921	3.22704003327371	0.19524277561695	16.5283454052348	2.29353430852155e-61	1.68880576250803e-58	3S_3N	29755	1267574	1267783	210	+	gene	cspD	B4U42_RS06875	B4U42_06725	normal	FALSE	NA
284	B4U42_RS06880	1410.06932877372	-1.30152749590674	0.181135431280516	-7.18538326105357	6.70189177725243e-13	2.55249636826735e-11	3J_3N	29755	1267938	1269251	1314	-	gene	aroA	B4U42_RS06880	B4U42_06730	normal	FALSE	NA
285	B4U42_RS06880	1410.06932877372	-2.00394050484572	0.174605108971174	-11.4769866509264	1.72177106437348e-30	1.35835438614322e-28	3S_3N	29755	1267938	1269251	1314	-	gene	aroA	B4U42_RS06880	B4U42_06730	normal	FALSE	NA
286	B4U42_RS06950	405.453604942686	1.13733001219539	0.150244670694263	7.5698526073499	3.73647927911319e-14	5.32508563068454e-13	3S_3N	29755	1287903	1288874	972	+	gene	NA	B4U42_RS06950	B4U42_06795	normal	FALSE	NA
287	B4U42_RS06955	1652.73685616328	1.05575491257385	0.133578622387219	7.90362180494281	2.70914168336154e-15	4.63914261902762e-14	3S_3N	29755	1288913	1289995	1083	-	gene	serC	B4U42_RS06955	B4U42_06800	normal	FALSE	NA
288	B4U42_RS06955	1652.73685616328	1.04090068966493	0.139442897819424	7.46470925333808	8.34837449103959e-14	4.19126346606965e-12	3J_3N	29755	1288913	1289995	1083	-	gene	serC	B4U42_RS06955	B4U42_06800	normal	FALSE	NA
289	B4U42_RS06965	18.0085985214165	-1.10460224533164	0.290817661107857	-3.79826397449077	0.000145713092811475	0.000500295706992731	3S_3N	29755	1290464	1290727	264	-	gene	NA	B4U42_RS06965	B4U42_06810	normal	FALSE	NA
290	B4U42_RS06990	191.195060570849	-1.02352380033988	0.165393572665139	-6.18841339386349	6.0772781434241e-10	4.91747524499042e-09	3S_3N	29755	1295718	1296410	693	+	gene	rsuA	B4U42_RS06990	B4U42_06835	normal	FALSE	NA
291	B4U42_RS07035	355.001098124536	1.16986482444297	0.218917096421654	5.3438714635138	9.09820961123274e-08	1.11038370338194e-06	3J_3N	29755	1303506	1303667	162	-	gene	NA	B4U42_RS07035	B4U42_06875	normal	FALSE	NA
292	B4U42_RS07035	355.001098124536	2.42916230024402	0.209037125185576	11.6207219080701	3.23391993712409e-31	2.64582560781745e-29	3S_3N	29755	1303506	1303667	162	-	gene	NA	B4U42_RS07035	B4U42_06875	normal	FALSE	NA
293	B4U42_RS07040	520.543245625783	1.35570296878315	0.190653035460214	7.11083862635935	1.15339938413159e-12	1.31332950492097e-11	3S_3N	29755	1303736	1304248	513	-	gene	NA	B4U42_RS07040	B4U42_06880	normal	FALSE	NA
294	B4U42_RS07130	148.266663850458	1.56753276636438	0.282440743516484	5.54995269750413	2.85746902104603e-08	3.96990507389351e-07	3J_3N	29755	1325138	1325482	345	-	gene	NA	B4U42_RS07130	B4U42_06970	normal	FALSE	NA
295	B4U42_RS07130	148.266663850458	2.01106135505489	0.27234007074043	7.38437553308729	1.53170565305235e-13	1.96232255374459e-12	3S_3N	29755	1325138	1325482	345	-	gene	NA	B4U42_RS07130	B4U42_06970	normal	FALSE	NA
296	B4U42_RS07145	9.39980346961686	-1.23338667919419	0.352390487373286	-3.50005667970166	0.000465159241093358	0.001400852734936	3S_3N	29755	1326978	1327286	309	+	gene	NA	B4U42_RS07145	B4U42_06985	normal	FALSE	NA
297	B4U42_RS07170	27.0091398299923	-1.04421997469893	0.248216898198511	-4.20688511651541	2.58914678019008e-05	0.000101769132338788	3S_3N	29755	1331590	1331793	204	+	gene	NA	B4U42_RS07170	B4U42_07010	normal	FALSE	NA
298	B4U42_RS07235	594.927611538566	1.3553343796843	0.211341831884975	6.41299627052516	1.42687011929577e-10	3.24943927167459e-09	3J_3N	29755	1344230	1346575	2346	-	gene	glgB	B4U42_RS07235	B4U42_07075	normal	FALSE	NA
299	B4U42_RS07235	594.927611538566	1.51034727628453	0.202936391734997	7.44246639733699	9.88226016063634e-14	1.31505498161721e-12	3S_3N	29755	1344230	1346575	2346	-	gene	glgB	B4U42_RS07235	B4U42_07075	normal	FALSE	NA
300	B4U42_RS07240	79.0565534352877	-1.37469232470148	0.319682509934036	-4.30017996600795	1.70659462563238e-05	6.92990354415794e-05	3S_3N	29755	1346839	1347027	189	-	gene	NA	B4U42_RS07240	B4U42_07080	normal	FALSE	NA
301	B4U42_RS07285	7064.50472038306	1.40570852775733	0.160943360395647	8.73418154251086	2.45426672452167e-18	2.46430690657653e-16	3J_3N	29755	1353360	1354175	816	+	gene	fdhD	B4U42_RS07285	B4U42_07125	normal	FALSE	NA
302	B4U42_RS07285	7064.50472038306	2.24375007690713	0.153857628207774	14.5832878294283	3.58811470199161e-48	9.90768172087434e-46	3S_3N	29755	1353360	1354175	816	+	gene	fdhD	B4U42_RS07285	B4U42_07125	normal	FALSE	NA
303	B4U42_RS07335	443.401000674195	1.21104526875413	0.187886537282107	6.44562024652025	1.15128604504035e-10	1.00521378398978e-09	3S_3N	29755	1364060	1365058	999	-	gene	glpX	B4U42_RS07335	B4U42_07175	normal	FALSE	NA
304	B4U42_RS07370	272.528340374308	1.22481861946074	0.200259228800996	6.11616566584249	9.58536783973463e-10	1.87381217327202e-08	3J_3N	29755	1370423	1370716	294	-	gene	NA	B4U42_RS07370	B4U42_07205	normal	FALSE	NA
305	B4U42_RS07380	1045.29579549518	1.10668767282976	0.163064814275003	6.78679626717859	1.1465093041892e-11	1.1408284022315e-10	3S_3N	29755	1371508	1372782	1275	+	gene	NA	B4U42_RS07380	B4U42_07215	normal	FALSE	NA
306	B4U42_RS07395	211.137022652384	1.17394257435676	0.243640828136255	4.81833272090273	1.44762821310634e-06	7.04363595319803e-06	3S_3N	29755	1377954	1379006	1053	-	gene	NA	B4U42_RS07395	B4U42_07230	normal	FALSE	NA
307	B4U42_RS07425	596.628361651957	-1.17121564461595	0.183672356202278	-6.37665715643184	1.80995012022029e-10	1.54369877048904e-09	3S_3N	29755	1384001	1384777	777	+	gene	NA	B4U42_RS07425	B4U42_07260	normal	FALSE	NA
308	B4U42_RS07455	625.884564165961	1.95317311089908	0.167206656910151	11.6811922861937	1.59048793216074e-31	1.40535513685723e-29	3S_3N	29755	1388822	1389343	522	+	gene	NA	B4U42_RS07455	B4U42_07295	normal	FALSE	NA
309	B4U42_RS07455	625.884564165961	1.25213023001325	0.174777774956105	7.16412730581862	7.82836313365455e-13	2.83489412495785e-11	3J_3N	29755	1388822	1389343	522	+	gene	NA	B4U42_RS07455	B4U42_07295	normal	FALSE	NA
310	B4U42_RS07465	125.929899687228	1.24016382565893	0.197793561137241	6.26999088609578	3.61069238852381e-10	2.99850356625906e-09	3S_3N	29755	1390739	1391878	1140	-	gene	malK	B4U42_RS07465	B4U42_07305	normal	FALSE	NA
311	B4U42_RS07465	125.929899687228	1.3494805573337	0.202984738794384	6.64818727431854	2.96724622040987e-11	7.99347183034804e-10	3J_3N	29755	1390739	1391878	1140	-	gene	malK	B4U42_RS07465	B4U42_07305	normal	FALSE	NA
312	B4U42_RS07525	121.805806629764	1.31132211776364	0.230808517442294	5.68142862445054	1.33574257210044e-08	8.75565383314499e-08	3S_3N	29755	1404976	1405392	417	+	gene	mutT	B4U42_RS07525	B4U42_07365	normal	FALSE	NA
313	B4U42_RS07545	466.974665021017	-1.38901425950324	0.211574859864371	-6.56511960066362	5.1991115297739e-11	1.32009624934144e-09	3J_3N	29755	1412855	1414588	1734	-	gene	NA	B4U42_RS07545	B4U42_07385	normal	FALSE	NA
314	B4U42_RS07545	466.974665021017	-1.48054005656247	0.204161087230512	-7.25182294357026	4.11199203767399e-13	4.99087385231969e-12	3S_3N	29755	1412855	1414588	1734	-	gene	NA	B4U42_RS07545	B4U42_07385	normal	FALSE	NA
315	B4U42_RS07550	622.856500189641	-1.84007122647398	0.220322586457943	-8.35171398473588	6.72794215248523e-17	5.94480968593595e-15	3J_3N	29755	1414618	1415463	846	-	gene	NA	B4U42_RS07550	B4U42_07390	normal	FALSE	NA
316	B4U42_RS07550	622.856500189641	-1.64906704907253	0.21183971917601	-7.78450356470867	6.99874706926196e-15	1.14520239081479e-13	3S_3N	29755	1414618	1415463	846	-	gene	NA	B4U42_RS07550	B4U42_07390	normal	FALSE	NA
317	B4U42_RS07625	274.808489939517	1.32240180827354	0.206128434909499	6.41542642505456	1.40429223862534e-10	1.21175060747007e-09	3S_3N	29755	1436172	1436549	378	-	gene	NA	B4U42_RS07625	B4U42_07460	normal	FALSE	NA
318	B4U42_RS07635	184.250596790292	1.28551150731396	0.305208523570557	4.21191221095363	2.53217959903708e-05	0.000168990475355677	3J_3N	29755	1436943	1439483	2541	-	gene	infB	B4U42_RS07635	B4U42_07470	normal	FALSE	NA
319	B4U42_RS07635	184.250596790292	1.67087966950286	0.294579346276283	5.67208696272874	1.41068330366233e-08	9.19232866604747e-08	3S_3N	29755	1436943	1439483	2541	-	gene	infB	B4U42_RS07635	B4U42_07470	normal	FALSE	NA
320	B4U42_RS07640	205.573954431619	1.82141979079939	0.239437691358781	7.60707213832143	2.80374836260753e-14	4.07465798223686e-13	3S_3N	29755	1439501	1441033	1533	-	gene	nusA	B4U42_RS07640	B4U42_07475	normal	FALSE	NA
321	B4U42_RS07640	205.573954431619	1.51433501770148	0.248600030953011	6.09145144470118	1.11891524361174e-09	2.13076187339512e-08	3J_3N	29755	1439501	1441033	1533	-	gene	nusA	B4U42_RS07640	B4U42_07475	normal	FALSE	NA
322	B4U42_RS07645	63.6023053580811	1.94834068716823	0.257211745947607	7.57485114060498	3.59539651878555e-14	1.89100735952316e-12	3J_3N	29755	1441048	1441509	462	-	gene	rimP	B4U42_RS07645	B4U42_07480	normal	FALSE	NA
323	B4U42_RS07645	63.6023053580811	2.05021363810869	0.250773527131693	8.17555848720839	2.94498535422324e-16	5.56023303203346e-15	3S_3N	29755	1441048	1441509	462	-	gene	rimP	B4U42_RS07645	B4U42_07480	normal	FALSE	NA
324	B4U42_RS07650	2.63360120483199	1.26903665741202	0.477367671954776	2.65840510777663	0.00785114566438759	0.0240877510731002	3J_3N	29755	1441711	1441787	77	-	gene	NA	B4U42_RS07650	B4U42_07485	normal	FALSE	NA
325	B4U42_RS07665	128.959798595358	-1.06614885575045	0.173454967364443	-6.14654553830323	7.91885952941301e-10	6.24741453588334e-09	3S_3N	29755	1445237	1446154	918	-	gene	rdgC	B4U42_RS07665	B4U42_07500	normal	FALSE	NA
326	B4U42_RS07670	214.001936204241	-1.83422531808373	0.303747097691845	-6.03865956916755	1.55399706145151e-09	1.15972280700892e-08	3S_3N	29755	1446495	1447256	762	+	gene	NA	B4U42_RS07670	B4U42_07505	normal	FALSE	NA
327	B4U42_RS07685	570.459845000471	-1.33556963752354	0.174703245230462	-7.64479008825341	2.09286469048757e-14	3.0820920675247e-13	3S_3N	29755	1448942	1449817	876	+	gene	NA	B4U42_RS07685	B4U42_07520	normal	FALSE	NA
328	B4U42_RS07705	1243.67264922172	2.08308842539834	0.160701987642173	12.9624309939255	1.99813219621904e-38	4.41387402144785e-35	3J_3N	29755	1453167	1454108	942	+	gene	lacD	B4U42_RS07705	B4U42_07540	normal	FALSE	NA
329	B4U42_RS07705	1243.67264922172	2.15419471454372	0.154040735350112	13.9845782328133	1.93621274193294e-44	4.75232660769984e-42	3S_3N	29755	1453167	1454108	942	+	gene	lacD	B4U42_RS07705	B4U42_07540	normal	FALSE	NA
330	B4U42_RS07720	4493.0284019523	1.48928218660276	0.147609570004371	10.0893335476735	6.15862171900251e-24	2.61622988024549e-22	3S_3N	29755	1455870	1456655	786	-	gene	znuC	B4U42_RS07720	B4U42_07555	normal	FALSE	NA
331	B4U42_RS07725	298.631143514669	-1.63396997757479	0.207900953552994	-7.85936740380697	3.86078269586623e-15	6.51028166043397e-14	3S_3N	29755	1456862	1458283	1422	+	gene	mepM	B4U42_RS07725	B4U42_07560	normal	FALSE	NA
332	B4U42_RS07725	298.631143514669	-1.40228033982042	0.214038943731649	-6.55151962242223	5.69545022332487e-11	1.39791661592496e-09	3J_3N	29755	1456862	1458283	1422	+	gene	mepM	B4U42_RS07725	B4U42_07560	normal	FALSE	NA
333	B4U42_RS07730	122.154743895819	-1.11090108888352	0.183264614394386	-6.06173260754453	1.34662957140096e-09	1.01525758471833e-08	3S_3N	29755	1458295	1458978	684	+	gene	dsbC	B4U42_RS07730	B4U42_07565	normal	FALSE	NA
334	B4U42_RS07770	1415.42428269646	1.09074158751688	0.1353781102382	8.0570011325886	7.81889260562637e-16	1.41573227588759e-14	3S_3N	29755	1467880	1468446	567	-	gene	efp	B4U42_RS07770	B4U42_07605	normal	FALSE	NA
335	B4U42_RS07775	5176.9334585756	1.28141523863452	0.11833291518282	10.8288994372764	2.51155758357258e-27	1.42257197490047e-25	3S_3N	29755	1468610	1469143	534	+	gene	NA	B4U42_RS07775	B4U42_07610	normal	FALSE	NA
336	B4U42_RS07785	10735.9484385288	1.08394762047939	0.167509616775857	6.47095755660293	9.73837887338958e-11	8.63938912904321e-10	3S_3N	29755	1470477	1471490	1014	+	gene	epmB	B4U42_RS07785	B4U42_07620	normal	FALSE	NA
337	B4U42_RS07810	11673.7070025855	1.92631516688998	0.140865957602086	13.674809724656	1.43582372512847e-42	2.88339509891709e-40	3S_3N	29755	1474814	1475584	771	+	gene	NA	B4U42_RS07810	B4U42_07645	normal	FALSE	NA
338	B4U42_RS07810	11673.7070025855	1.19607298970131	0.147411329254432	8.11384712254299	4.90418325246001e-16	3.3854190014638e-14	3J_3N	29755	1474814	1475584	771	+	gene	NA	B4U42_RS07810	B4U42_07645	normal	FALSE	NA
339	B4U42_RS07820	11175.0171892323	1.55617509761896	0.138903880666383	11.203251414959	3.93038209607502e-29	2.55359236771462e-27	3S_3N	29755	1476917	1477645	729	+	gene	trmJ	B4U42_RS07820	B4U42_07655	normal	FALSE	NA
340	B4U42_RS07825	4716.93710327905	1.41740411114741	0.264405542078479	5.36072012713978	8.28908528485981e-08	1.01725496634752e-06	3J_3N	29755	1477721	1478800	1080	-	gene	NA	B4U42_RS07825	B4U42_07660	normal	FALSE	NA
341	B4U42_RS07825	4716.93710327905	1.41089420151268	0.254093274320908	5.55266252238848	2.8135092712189e-08	1.75071605073875e-07	3S_3N	29755	1477721	1478800	1080	-	gene	NA	B4U42_RS07825	B4U42_07660	normal	FALSE	NA
342	B4U42_RS07830	1204.17084239032	1.69490357643512	0.211137035697136	8.02750484224076	9.94750443127421e-16	1.78650709664104e-14	3S_3N	29755	1479252	1479749	498	+	gene	NA	B4U42_RS07830	B4U42_07665	normal	FALSE	NA
343	B4U42_RS07865	658.039260018931	1.13044173120619	0.145145620881085	7.78832819305197	6.79016208369388e-15	1.11936328678207e-13	3S_3N	29755	1485539	1486309	771	+	gene	NA	B4U42_RS07865	B4U42_07700	normal	FALSE	NA
344	B4U42_RS07875	2010.84725648281	1.35424508122465	0.224813352647322	6.0238640867081	1.70301391420158e-09	3.0835719151404e-08	3J_3N	29755	1487354	1489678	2325	-	gene	pflB	B4U42_RS07875	B4U42_07710	normal	FALSE	NA
345	B4U42_RS07875	2010.84725648281	1.65622691000651	0.215606763073036	7.68170203197877	1.56988649985248e-14	2.34316167444198e-13	3S_3N	29755	1487354	1489678	2325	-	gene	pflB	B4U42_RS07875	B4U42_07710	normal	FALSE	NA
346	B4U42_RS07880	156.333336529046	1.14320064548435	0.280317071074464	4.07824126123474	4.53776648230509e-05	0.000282364117166534	3J_3N	29755	1489772	1490596	825	-	gene	focA	B4U42_RS07880	B4U42_07715	normal	FALSE	NA
347	B4U42_RS07990	532.99259515405	1.08832657671728	0.223406019770149	4.87151858234172	1.10743744996883e-06	5.50548786868455e-06	3S_3N	29755	1513181	1514254	1074	+	gene	NA	B4U42_RS07990	B4U42_07825	normal	FALSE	NA
348	B4U42_RS08010	71.5465882641627	-1.01000101474315	0.234216772823985	-4.31224887340654	1.61602383361157e-05	6.58634067979327e-05	3S_3N	29755	1516733	1517695	963	-	gene	lepB	B4U42_RS08010	B4U42_07845	normal	FALSE	NA
349	B4U42_RS08055	225.834316081481	1.24913466284186	0.24482600474938	5.10213228419323	3.35847857901332e-07	3.56676883703867e-06	3J_3N	29755	1526971	1527957	987	+	gene	NA	B4U42_RS08055	B4U42_07890	normal	FALSE	NA
350	B4U42_RS08055	225.834316081481	2.16575170233146	0.234614755004093	9.23109760208249	2.67872698344642e-20	8.83180284542261e-19	3S_3N	29755	1526971	1527957	987	+	gene	NA	B4U42_RS08055	B4U42_07890	normal	FALSE	NA
351	B4U42_RS08075	224.344298026919	-1.01559965918212	0.191849730364349	-5.29372471492846	1.19849807190757e-07	6.71949807320766e-07	3S_3N	29755	1531780	1533078	1299	-	gene	murD	B4U42_RS08075	B4U42_07910	normal	FALSE	NA
352	B4U42_RS08080	218.27486281355	-1.17393761526029	0.15805841305316	-7.42723903513733	1.10887865724862e-13	1.45626113598772e-12	3S_3N	29755	1533209	1534291	1083	-	gene	mraY	B4U42_RS08080	B4U42_07915	normal	FALSE	NA
353	B4U42_RS08090	427.5300561529	2.02221294909695	0.244818945738227	8.26003454511727	1.45630314517842e-16	2.821906708508e-15	3S_3N	29755	1536005	1536991	987	+	gene	NA	B4U42_RS08090	B4U42_07925	normal	FALSE	NA
354	B4U42_RS08200	2055.37868144884	1.38731065496555	0.154434988506414	8.98313697163212	2.63154618334959e-19	7.64879673555162e-18	3S_3N	29755	1559714	1561309	1596	+	gene	NA	B4U42_RS08200	B4U42_08030	normal	FALSE	NA
355	B4U42_RS08235	202.13802434513	1.08226030977643	0.221797956619137	4.87948728776996	1.06361978412519e-06	5.30369323506219e-06	3S_3N	29755	1567033	1567758	726	-	gene	lptB	B4U42_RS08235	B4U42_08065	normal	FALSE	NA
356	B4U42_RS08250	1401.87976463896	2.12830128915731	0.218392189733133	9.74531777788396	1.93173529976898e-22	6.88258593095109e-21	3S_3N	29755	1569013	1570053	1041	-	gene	NA	B4U42_RS08250	B4U42_08080	normal	FALSE	NA
357	B4U42_RS08250	1401.87976463896	1.49890500257903	0.227741645543093	6.58160258307002	4.65404225434599e-11	1.20950345174709e-09	3J_3N	29755	1569013	1570053	1041	-	gene	NA	B4U42_RS08250	B4U42_08080	normal	FALSE	NA
358	B4U42_RS08255	309.648240358101	-1.0716692688063	0.190859770246537	-5.61495629708664	1.96611931475975e-08	1.24803378342077e-07	3S_3N	29755	1570213	1571688	1476	-	gene	rng	B4U42_RS08255	B4U42_08085	normal	FALSE	NA
359	B4U42_RS08260	143.678759106364	-1.07902753334877	0.126851116604177	-8.5062517558733	1.79646652564583e-17	4.22169633526771e-16	3S_3N	29755	1571757	1572545	789	-	gene	truA	B4U42_RS08260	B4U42_08090	normal	FALSE	NA
360	B4U42_RS08285	161.82026521512	1.20612643644462	0.370954481753753	3.25141357166637	0.00114832683368547	0.00320689503869937	3S_3N	29755	1576464	1576925	462	-	gene	pal	B4U42_RS08285	B4U42_08115	normal	FALSE	NA
361	B4U42_RS08285	161.82026521512	1.97334721327589	0.380633383183589	5.18437767273844	2.16737343014294e-07	2.39386395359287e-06	3J_3N	29755	1576464	1576925	462	-	gene	pal	B4U42_RS08285	B4U42_08115	normal	FALSE	NA
362	B4U42_RS08335	543.385698858	1.82873899496907	0.178070722598911	10.2697342285073	9.64700554798402e-25	4.43963234489515e-23	3S_3N	29755	1584867	1585187	321	+	gene	NA	B4U42_RS08335	B4U42_08165	normal	FALSE	NA
363	B4U42_RS08505	87.3725184616855	1.29719273783903	0.248086937748614	5.22878290010366	1.70629586845848e-07	9.42301893356193e-07	3S_3N	29755	1618652	1619233	582	+	gene	NA	B4U42_RS08505	B4U42_08335	normal	FALSE	NA
364	B4U42_RS08540	2617.81646940394	1.18414234042944	0.172426788793383	6.86750793606893	6.53331192097548e-12	6.71259815508597e-11	3S_3N	29755	1628457	1629278	822	-	gene	NA	B4U42_RS08540	B4U42_08370	normal	FALSE	NA
365	B4U42_RS08560	18.5729342333313	1.03549171315872	0.304892291527486	3.39625415903757	0.000683148938853453	0.00198824243205175	3S_3N	29755	1632870	1633055	186	+	gene	NA	B4U42_RS08560	B4U42_08390	normal	FALSE	NA
366	B4U42_RS08565	557.165787637365	1.78209524730985	0.208347848641335	8.55346123769045	1.19451421160479e-17	2.86813249286412e-16	3S_3N	29755	1633085	1633522	438	+	gene	NA	B4U42_RS08565	B4U42_08395	normal	FALSE	NA
367	B4U42_RS08595	9.578130432602	-1.15101912591766	0.34724476745788	-3.31471985695877	0.000917350090073396	0.00398902824600814	3J_3N	29755	1640753	1640968	216	-	gene	NA	B4U42_RS08595	B4U42_08425	normal	FALSE	NA
368	B4U42_RS08655	468.137875547721	1.33550544946783	0.178466232138827	7.48323889322073	7.2512893896596e-14	9.82705414831783e-13	3S_3N	29755	1650966	1651064	99	-	gene	ffs	B4U42_RS08655	B4U42_08485	normal	FALSE	NA
369	B4U42_RS08690	630.837845999875	1.07810352764661	0.20016575116199	5.38605391475848	7.20213670614942e-08	9.14340228958855e-07	3J_3N	29755	1661828	1662079	252	+	gene	NA	B4U42_RS08690	B4U42_08545	normal	FALSE	NA
370	B4U42_RS08690	630.837845999875	1.98811779528897	0.191483681968148	10.3827008905108	2.97244701898243e-25	1.45914121442937e-23	3S_3N	29755	1661828	1662079	252	+	gene	NA	B4U42_RS08690	B4U42_08545	normal	FALSE	NA
371	B4U42_RS08700	549.563386446162	1.07474334129569	0.261349687241224	4.11228095445818	3.91769120186818e-05	0.000251574996073454	3J_3N	29755	1662431	1663450	1020	-	gene	gap	B4U42_RS08700	B4U42_08555	normal	FALSE	NA
372	B4U42_RS08705	334.575809449151	2.21015637384892	0.206287705469325	10.7139510268951	8.75440079605254e-27	4.7167003313366e-25	3S_3N	29755	1663680	1664075	396	+	gene	msrB	B4U42_RS08705	B4U42_08560	normal	FALSE	NA
373	B4U42_RS08705	334.575809449151	1.75723865795854	0.214802290551807	8.18072588259818	2.82139068640148e-16	2.07748400875362e-14	3J_3N	29755	1663680	1664075	396	+	gene	msrB	B4U42_RS08705	B4U42_08560	normal	FALSE	NA
374	B4U42_RS08710	2375.40992684914	-1.11864119166334	0.155202403818368	-7.20762800151264	5.69349123645238e-13	6.79833629260719e-12	3S_3N	29755	1664157	1665260	1104	-	gene	ompA	B4U42_RS08710	B4U42_08565	normal	FALSE	NA
375	B4U42_RS08740	99.4695551114145	-1.13491433690959	0.164886416531101	-6.88300686488338	5.86022022108998e-12	1.84931806691254e-10	3J_3N	29755	1672133	1672603	471	-	gene	NA	B4U42_RS08740	B4U42_08595	normal	FALSE	NA
376	B4U42_RS08750	103.96746801826	1.11015706448173	0.234868961572378	4.72670827617902	2.28188725430184e-06	1.08169290659931e-05	3S_3N	29755	1673583	1673996	414	-	gene	nusB	B4U42_RS08750	B4U42_08605	normal	FALSE	NA
377	B4U42_RS08775	792.618516987737	1.1370413659782	0.168421793613092	6.75115340827133	1.46674410438833e-11	1.44644541365796e-10	3S_3N	29755	1676757	1677434	678	-	gene	NA	B4U42_RS08775	B4U42_08630	normal	FALSE	NA
378	B4U42_RS08800	172.935727100558	-1.70410545589312	0.192144871892432	-8.86885733201938	7.39002842631987e-19	2.09289394791546e-17	3S_3N	29755	1682854	1684212	1359	+	gene	NA	B4U42_RS08800	B4U42_08655	normal	FALSE	NA
379	B4U42_RS08800	172.935727100558	-1.06806839684393	0.192406088429745	-5.55111538081044	2.83852653119052e-08	3.96854753632902e-07	3J_3N	29755	1682854	1684212	1359	+	gene	NA	B4U42_RS08800	B4U42_08655	normal	FALSE	NA
380	B4U42_RS08810	1512.80351557962	1.09571879082263	0.130769011152693	8.37904011939959	5.33610847399253e-17	1.12261558276662e-15	3S_3N	29755	1685045	1686325	1281	-	gene	NA	B4U42_RS08810	B4U42_08665	normal	FALSE	NA
381	B4U42_RS08820	206.850282259719	-1.10100163675914	0.231250186480802	-4.76108431960355	1.92555570140892e-06	1.71514215500496e-05	3J_3N	29755	1689116	1690363	1248	-	gene	icd	B4U42_RS08820	B4U42_08675	normal	FALSE	NA
382	B4U42_RS08820	206.850282259719	-1.65238397053445	0.226589575168449	-7.29240949989007	3.04460081464933e-13	3.75727553048065e-12	3S_3N	29755	1689116	1690363	1248	-	gene	icd	B4U42_RS08820	B4U42_08675	normal	FALSE	NA
383	B4U42_RS08855	133.811021973855	-1.08687533534181	0.160048664628663	-6.79090536533699	1.11432006317705e-11	3.37196304049055e-10	3J_3N	29755	1695508	1696137	630	-	gene	NA	B4U42_RS08855	B4U42_08710	normal	FALSE	NA
384	B4U42_RS08860	137.667855209158	-1.33303023227939	0.185292004197367	-7.19421346891735	6.28218436309086e-13	7.421040244956e-12	3S_3N	29755	1696151	1696711	561	-	gene	NA	B4U42_RS08860	B4U42_08715	normal	FALSE	NA
385	B4U42_RS08860	137.667855209158	-1.0178057643456	0.186371642808207	-5.46116216506719	4.73027707180677e-08	6.29468798290431e-07	3J_3N	29755	1696151	1696711	561	-	gene	NA	B4U42_RS08860	B4U42_08715	normal	FALSE	NA
386	B4U42_RS08880	1230.8307757242	1.70176201745784	0.21269445452321	8.00097031806785	1.23442545267549e-15	7.79098807131473e-14	3J_3N	29755	1701275	1701928	654	-	gene	NA	B4U42_RS08880	B4U42_08735	normal	FALSE	NA
387	B4U42_RS08880	1230.8307757242	1.49647040718236	0.204147662466916	7.33033329453318	2.29581048650115e-13	2.91462377280519e-12	3S_3N	29755	1701275	1701928	654	-	gene	NA	B4U42_RS08880	B4U42_08735	normal	FALSE	NA
388	B4U42_RS08980	16.8703561986398	-1.00351128790327	0.303911987425366	-3.30197994624912	0.000960049337144129	0.00415019370988529	3J_3N	29755	1719258	1719917	660	-	gene	NA	B4U42_RS08980	B4U42_08835	normal	FALSE	NA
389	B4U42_RS09005	285.384472253867	1.13267266405909	0.146829507069298	7.71420327335505	1.2174031318211e-14	1.88058987286211e-13	3S_3N	29755	1723535	1723981	447	+	gene	matP	B4U42_RS09005	B4U42_08860	normal	FALSE	NA
390	B4U42_RS09030	401.754463772251	1.04731938758823	0.177287670083684	5.90745756370914	3.4742778486709e-09	5.99584356852657e-08	3J_3N	29755	1729693	1731003	1311	-	gene	eno	B4U42_RS09030	B4U42_08885	normal	FALSE	NA
391	B4U42_RS09040	176.480860921243	-1.29759651900014	0.1460131599421	-8.88684636038757	6.28678493165519e-19	6.94375395701316e-17	3J_3N	29755	1732275	1733165	891	-	gene	NA	B4U42_RS09040	B4U42_08895	normal	FALSE	NA
392	B4U42_RS09075	41.8487009954377	-1.2451069432668	0.228881135991769	-5.4399718782922	5.32889821957274e-08	3.20750304278915e-07	3S_3N	29755	1740362	1740673	312	-	gene	NA	B4U42_RS09075	B4U42_08930	normal	FALSE	NA
393	B4U42_RS09085	6759.27226981069	-1.11102582683093	0.288493955072746	-3.85112341972911	0.00011757722217767	0.000413579751258715	3S_3N	29755	1741424	1742074	651	-	gene	NA	B4U42_RS09085	B4U42_08940	normal	FALSE	NA
394	B4U42_RS09090	1724.01308204837	-1.12226093701365	0.137490723050831	-8.16244843369353	3.28300750747553e-16	2.33940760774628e-14	3J_3N	29755	1742323	1745019	2697	-	gene	NA	B4U42_RS09090	B4U42_08945	normal	FALSE	NA
395	B4U42_RS09090	1724.01308204837	-1.36595389390619	0.132135120630505	-10.3375536147264	4.76547485420026e-25	2.28846390281051e-23	3S_3N	29755	1742323	1745019	2697	-	gene	NA	B4U42_RS09090	B4U42_08945	normal	FALSE	NA
396	B4U42_RS09105	83.2717198216541	-1.15445890940575	0.174712081353767	-6.6077794990498	3.90127170479393e-11	3.60581974723422e-10	3S_3N	29755	1747115	1747783	669	-	gene	NA	B4U42_RS09105	B4U42_08960	normal	FALSE	NA
397	B4U42_RS09115	1574.57787593291	1.06882751584541	0.138712329518814	7.705353370916	1.30481719725405e-14	1.98782150947186e-13	3S_3N	29755	1748741	1750201	1461	+	gene	NA	B4U42_RS09115	B4U42_08970	normal	FALSE	NA
398	B4U42_RS09120	1486.23901382766	1.22854126700461	0.16619113236657	7.39233946787727	1.44267627660129e-13	1.86896686038246e-12	3S_3N	29755	1750204	1751547	1344	-	gene	NA	B4U42_RS09120	B4U42_08975	normal	FALSE	NA
399	B4U42_RS09185	2029.57776876298	1.33589113808369	0.135727431709523	9.84245499423212	7.38855002213521e-23	2.76632322015198e-21	3S_3N	29755	1764507	1765214	708	-	gene	NA	B4U42_RS09185	B4U42_09040	normal	FALSE	NA
400	B4U42_RS09205	32.1007746558281	-1.12419386573316	0.222836628216032	-5.04492405370309	4.53701542383844e-07	2.40342136001417e-06	3S_3N	29755	1767494	1768033	540	-	gene	NA	B4U42_RS09205	B4U42_09060	normal	FALSE	NA
401	B4U42_RS09240	1097.08188346813	1.91654455907691	0.181286745469934	10.5718956678759	4.02279691527843e-26	2.0665949734535e-24	3S_3N	29755	1774690	1774938	249	-	gene	tusA	B4U42_RS09240	B4U42_09095	normal	FALSE	NA
402	B4U42_RS09240	1097.08188346813	1.40097581439447	0.189297253970719	7.40093046786179	1.35233533628439e-13	6.49414947359176e-12	3J_3N	29755	1774690	1774938	249	-	gene	tusA	B4U42_RS09240	B4U42_09095	normal	FALSE	NA
403	B4U42_RS09250	780.532282731712	1.63292432397468	0.158845239054037	10.2799702005496	8.67544205223365e-25	4.07745776454981e-23	3S_3N	29755	1776367	1777293	927	-	gene	NA	B4U42_RS09250	B4U42_09105	normal	FALSE	NA
404	B4U42_RS09250	780.532282731712	1.14863017279174	0.165910482542788	6.92319228530669	4.41577729471265e-12	1.41368870203192e-10	3J_3N	29755	1776367	1777293	927	-	gene	NA	B4U42_RS09250	B4U42_09105	normal	FALSE	NA
405	B4U42_RS09255	44.130407437757	-1.02594519964498	0.231618494635358	-4.42946147828198	9.44686845645683e-06	4.03638924957701e-05	3S_3N	29755	1777482	1778171	690	+	gene	NA	B4U42_RS09255	B4U42_09110	normal	FALSE	NA
406	B4U42_RS09270	542.786621474824	1.2360087973362	0.191663393677001	6.44885167492744	1.12700792022416e-10	2.67694676965072e-09	3J_3N	29755	1780575	1781837	1263	-	gene	uhpC	B4U42_RS09270	B4U42_09125	normal	FALSE	NA
407	B4U42_RS09270	542.786621474824	1.4655178226107	0.183960703830216	7.96647214376437	1.63268270244798e-15	2.81765319508405e-14	3S_3N	29755	1780575	1781837	1263	-	gene	uhpC	B4U42_RS09270	B4U42_09125	normal	FALSE	NA
408	B4U42_RS09285	106.897751970773	-1.02319803584958	0.172651338339809	-5.92638345980116	3.09678977175735e-09	2.19256686083717e-08	3S_3N	29755	1783829	1785193	1365	-	gene	uhpT	B4U42_RS09285	B4U42_09140	normal	FALSE	NA
409	B4U42_RS09360	1083.10965321197	-1.06456011116752	0.19497661470758	-5.45993740205263	4.76302489822178e-08	2.88260876717039e-07	3S_3N	29755	1803677	1806394	2718	-	gene	NA	B4U42_RS09360	B4U42_09215	normal	FALSE	NA
410	B4U42_RS09375	664.118512451985	1.7071487971723	0.204865211235598	8.3330341294943	7.87964348697145e-17	6.21647587954283e-15	3J_3N	29755	1807704	1808354	651	+	gene	rnt	B4U42_RS09375	B4U42_09230	normal	FALSE	NA
411	B4U42_RS09375	664.118512451985	2.22094909551801	0.196408002105393	11.3078340582389	1.200156217475e-29	8.34628945619475e-28	3S_3N	29755	1807704	1808354	651	+	gene	rnt	B4U42_RS09375	B4U42_09230	normal	FALSE	NA
412	B4U42_RS09405	94.4965290294987	-1.02201691652875	0.178753470343137	-5.71746615361857	1.08124202965004e-08	7.17256349398478e-08	3S_3N	29755	1812791	1813462	672	-	gene	rffC	B4U42_RS09405	B4U42_09260	normal	FALSE	wecD
413	B4U42_RS09425	509.121674105927	1.38385092013936	0.217845977292195	6.35242815745552	2.11942419530256e-10	1.78694963642113e-09	3S_3N	29755	1817557	1818774	1218	+	gene	fabB	B4U42_RS09425	B4U42_09280	normal	FALSE	NA
414	B4U42_RS09430	114.763212589814	1.2241394140578	0.286384444963313	4.27446195345777	1.91599418089043e-05	0.000130630590913178	3J_3N	29755	1818851	1819225	375	+	gene	NA	B4U42_RS09430	B4U42_09285	normal	FALSE	NA
415	B4U42_RS09430	114.763212589814	1.28605226409801	0.277274131693574	4.63819778730486	3.51460371497082e-06	1.62082664016087e-05	3S_3N	29755	1818851	1819225	375	+	gene	NA	B4U42_RS09430	B4U42_09285	normal	FALSE	NA
416	B4U42_RS09435	55.3988766876395	1.08215742809487	0.266880909855037	4.05483265432012	5.0170206917974e-05	0.000190750408058183	3S_3N	29755	1819534	1819848	315	-	gene	NA	B4U42_RS09435	B4U42_09290	normal	FALSE	NA
417	B4U42_RS09465	5209.59639720827	1.08929855274494	0.165810274170171	6.56954798607349	5.04682290488797e-11	1.29632927870901e-09	3J_3N	29755	1822858	1825005	2148	+	gene	cadA	B4U42_RS09465	B4U42_09320	normal	FALSE	NA
418	B4U42_RS09465	5209.59639720827	1.59510047206586	0.158572482720775	10.0591252952419	8.37390284954231e-24	3.49017950842245e-22	3S_3N	29755	1822858	1825005	2148	+	gene	cadA	B4U42_RS09465	B4U42_09320	normal	FALSE	NA
419	B4U42_RS09485	103.047486980215	-1.20014089668285	0.470344291077744	-2.55162211904997	0.0107222740877603	0.0229066764602153	3S_3N	29755	1827231	1827306	76	+	gene	NA	B4U42_RS09485	B4U42_09340	normal	FALSE	NA
420	B4U42_RS09490	9.5421543157839	-1.68818232239946	0.452155618336064	-3.73363119673704	0.000188738807118303	0.00062789762789809	3S_3N	29755	1827349	1827424	76	+	gene	NA	B4U42_RS09490	B4U42_09345	normal	FALSE	NA
421	B4U42_RS09495	45.5209871770228	-1.26829454720128	0.326630047047832	-3.88296961245439	0.000103188467915566	0.000366468369172806	3S_3N	29755	1827633	1827971	339	+	gene	NA	B4U42_RS09495	B4U42_09350	normal	FALSE	NA
422	B4U42_RS09500	18.0089589784899	-1.25755287257512	0.349144389842609	-3.60181320152963	0.000316005405060723	0.000983177379970616	3S_3N	29755	1827975	1828283	309	+	gene	NA	B4U42_RS09500	B4U42_09355	normal	FALSE	NA
423	B4U42_RS09545	1775.27572848101	1.70693490533272	0.133727321242337	12.7642944573716	2.59491185528861e-37	3.37185899313679e-35	3S_3N	29755	1833718	1834251	534	-	gene	NA	B4U42_RS09545	B4U42_09400	normal	FALSE	NA
424	B4U42_RS09560	769.657046736978	1.13103763670199	0.183752418529218	6.15522585093022	7.49705781051099e-10	1.50554551849261e-08	3J_3N	29755	1835964	1837043	1080	-	gene	fbaA	B4U42_RS09560	B4U42_09415	normal	FALSE	NA
425	B4U42_RS09560	769.657046736978	1.36949524035115	0.176190655804592	7.77280289977472	7.67681473807845e-15	1.23781633258506e-13	3S_3N	29755	1835964	1837043	1080	-	gene	fbaA	B4U42_RS09560	B4U42_09415	normal	FALSE	NA
426	B4U42_RS09565	458.569419576906	1.2100458549897	0.217512346858174	5.56311341617171	2.65003533306104e-08	3.75251798123836e-07	3J_3N	29755	1837149	1838324	1176	-	gene	NA	B4U42_RS09565	B4U42_09420	normal	FALSE	NA
427	B4U42_RS09565	458.569419576906	1.0687584330121	0.209335660822327	5.10547715001701	3.29960860035779e-07	1.77776473126594e-06	3S_3N	29755	1837149	1838324	1176	-	gene	NA	B4U42_RS09565	B4U42_09420	normal	FALSE	NA
428	B4U42_RS09670	38.5034173142468	1.20262271276451	0.222528204067919	5.40436084406385	6.50398936435939e-08	3.84331940529727e-07	3S_3N	29755	1859063	1859407	345	+	gene	NA	B4U42_RS09670	B4U42_09525	normal	FALSE	NA
429	B4U42_RS09670	38.5034173142468	1.06026776609521	0.225432148807247	4.70326779789415	2.56030244296752e-06	2.22665673091151e-05	3J_3N	29755	1859063	1859407	345	+	gene	NA	B4U42_RS09670	B4U42_09525	normal	FALSE	NA
430	B4U42_RS09720	69.2419315740573	-1.11310977117547	0.272622745720397	-4.08296735561851	4.44642709798699e-05	0.000169933520059745	3S_3N	29755	1876279	1876995	717	-	gene	NA	B4U42_RS09720	B4U42_09575	normal	FALSE	NA
431	B4U42_RS09725	31.4116801888822	-1.03612926157215	0.219927385573072	-4.71123347768754	2.46221953240544e-06	1.159710649698e-05	3S_3N	29755	1876985	1877767	783	-	gene	NA	B4U42_RS09725	B4U42_09580	normal	FALSE	NA
432	B4U42_RS09760	13.3140651787903	-1.55538751133628	0.329183527125739	-4.72498586097891	2.30131367588259e-06	1.08856571949136e-05	3S_3N	29755	1883168	1883539	372	+	gene	NA	B4U42_RS09760	B4U42_09615	normal	FALSE	NA
433	B4U42_RS09785	15.778145414634	-1.02132080015819	0.285253425060397	-3.58039802656864	0.000343071213343489	0.00105549346835065	3S_3N	29755	1886513	1886869	357	+	gene	NA	B4U42_RS09785	B4U42_09640	normal	FALSE	NA
434	B4U42_RS09785	15.778145414634	-1.2886081681229	0.286312427570882	-4.50070637539432	6.77280105954201e-06	5.30536082997457e-05	3J_3N	29755	1886513	1886869	357	+	gene	NA	B4U42_RS09785	B4U42_09640	normal	FALSE	NA
435	B4U42_RS09860	1032.0587127257	1.37002891544712	0.157618651534149	8.69204819424746	3.5596301073367e-18	8.93548057625769e-17	3S_3N	29755	1900877	1901941	1065	-	gene	NA	B4U42_RS09860	B4U42_09715	normal	FALSE	NA
436	B4U42_RS09860	1032.0587127257	1.01000928852644	0.164605905344987	6.13592377751955	8.46657470663434e-10	1.66988067204958e-08	3J_3N	29755	1900877	1901941	1065	-	gene	NA	B4U42_RS09860	B4U42_09715	normal	FALSE	NA
437	B4U42_RS09990	44.9455510366191	-1.17138247549159	0.296409231383195	-3.95190956106641	7.75300429502189e-05	0.000456703639672089	3J_3N	29755	1928648	1929319	672	-	gene	NA	B4U42_RS09990	B4U42_09845	normal	FALSE	NA
438	B4U42_RS09990	44.9455510366191	-1.84601482571903	0.301428983964776	-6.12421141934628	9.11338225379375e-10	7.08854274599661e-09	3S_3N	29755	1928648	1929319	672	-	gene	NA	B4U42_RS09990	B4U42_09845	normal	FALSE	NA
439	B4U42_RS09995	214.783180396954	-2.44914761035592	0.312268056529157	-7.84309364709943	4.39579916216518e-15	2.62441090519537e-13	3J_3N	29755	1929380	1929745	366	-	gene	NA	B4U42_RS09995	B4U42_09850	normal	FALSE	NA
440	B4U42_RS09995	214.783180396954	-2.75883988962423	0.305048322434264	-9.04394381719226	1.51118953849427e-19	4.5111049872079e-18	3S_3N	29755	1929380	1929745	366	-	gene	NA	B4U42_RS09995	B4U42_09850	normal	FALSE	NA
441	B4U42_RS10015	29.7483743333969	-1.08080971111239	0.24146363433951	-4.47607654903727	7.60272352021729e-06	5.87217351613986e-05	3J_3N	29755	1931483	1932199	717	-	gene	radC	B4U42_RS10015	B4U42_09870	normal	FALSE	NA
442	B4U42_RS10015	29.7483743333969	-1.14135312798793	0.246118001415498	-4.63742238041781	3.52781024174901e-06	1.62352767167158e-05	3S_3N	29755	1931483	1932199	717	-	gene	radC	B4U42_RS10015	B4U42_09870	normal	FALSE	NA
443	B4U42_RS10055	410.093969023453	1.87817551344507	0.176345548207081	10.6505411253112	1.73354400582326e-26	9.1176159734847e-25	3S_3N	29755	1936416	1936667	252	+	gene	NA	B4U42_RS10055	B4U42_09910	normal	FALSE	NA
444	B4U42_RS10055	410.093969023453	1.61357598216301	0.183561648357218	8.79037640271634	1.49059715639348e-18	1.56796624689199e-16	3J_3N	29755	1936416	1936667	252	+	gene	NA	B4U42_RS10055	B4U42_09910	normal	FALSE	NA
445	B4U42_RS10120	77.4153486882039	1.06767357119584	0.156551581271216	6.81994753758612	9.10737632987127e-12	9.14463377849347e-11	3S_3N	29755	1948662	1949141	480	+	gene	trmL	B4U42_RS10120	B4U42_09975	normal	FALSE	NA
446	B4U42_RS10135	526.74725703199	3.54304202072605	0.236103404604212	15.006314824919	6.6754894325154e-51	2.10659373663236e-48	3S_3N	29755	1950202	1951188	987	+	gene	NA	B4U42_RS10135	B4U42_09990	normal	FALSE	NA
447	B4U42_RS10135	526.74725703199	2.48064308696182	0.246049688325972	10.0818785987463	6.64434411879219e-24	1.33430510531018e-21	3J_3N	29755	1950202	1951188	987	+	gene	NA	B4U42_RS10135	B4U42_09990	normal	FALSE	NA
448	B4U42_RS10205	596.597091402234	1.64678330005576	0.182619077060783	9.01758636918118	1.92278781977686e-19	5.66325105851612e-18	3S_3N	29755	1965737	1966159	423	+	gene	queD	B4U42_RS10205	B4U42_10060	normal	FALSE	NA
449	B4U42_RS10210	5834.04722683585	2.55848811780333	0.151754705344824	16.8593659879594	8.95444214202825e-64	9.89018134587021e-61	3S_3N	29755	1966159	1966773	615	+	gene	NA	B4U42_RS10210	B4U42_10065	normal	FALSE	NA
450	B4U42_RS10210	5834.04722683585	1.8060001780164	0.15873803789344	11.3772363699542	5.42930697494007e-30	2.99833477691065e-27	3J_3N	29755	1966159	1966773	615	+	gene	NA	B4U42_RS10210	B4U42_10065	normal	FALSE	NA
451	B4U42_RS10230	758.527935081679	1.04155239150916	0.200274382385057	5.2006271551327	1.98617181508248e-07	1.09412806471751e-06	3S_3N	29755	1971176	1973518	2343	-	gene	NA	B4U42_RS10230	B4U42_10085	normal	FALSE	NA
452	B4U42_RS10260	7202.77982311073	1.16484970640582	0.134173594036811	8.68166135645316	3.90029234634386e-18	9.63522163736804e-17	3S_3N	29755	1980733	1982001	1269	+	gene	tilS	B4U42_RS10260	B4U42_10115	normal	FALSE	NA
453	B4U42_RS10265	156.154403101895	1.23139817374109	0.159144213784151	7.73762453852864	1.01291446998419e-14	1.59823433156792e-13	3S_3N	29755	1982047	1982511	465	-	gene	NA	B4U42_RS10265	B4U42_10120	normal	FALSE	NA
454	B4U42_RS10320	241.044323945056	1.56097299150452	0.214222585904811	7.28668727861465	3.17669103715668e-13	3.89850583393284e-12	3S_3N	29755	1990845	1991165	321	-	gene	NA	B4U42_RS10320	B4U42_10175	normal	FALSE	NA
455	B4U42_RS10320	241.044323945056	1.0732487825023	0.223051982094123	4.81165319593267	1.4968693171738e-06	1.39518325807465e-05	3J_3N	29755	1990845	1991165	321	-	gene	NA	B4U42_RS10320	B4U42_10175	normal	FALSE	NA
456	B4U42_RS10375	34.2121161874723	1.14296127870759	0.325242750247528	3.51417911033445	0.000441115271498706	0.00210914206653818	3J_3N	29755	2002692	2002955	264	-	gene	rpsT	B4U42_RS10375	B4U42_10230	normal	FALSE	NA
457	B4U42_RS10390	2507.78117445509	1.02553665083177	0.130125171669686	7.88115502690771	3.24368561885913e-15	5.51177040927679e-14	3S_3N	29755	2005964	2006710	747	+	gene	NA	B4U42_RS10390	B4U42_10245	normal	FALSE	NA
458	B4U42_RS10395	2208.35457208768	1.04689639652976	0.143371165673659	7.3020010098314	2.83519141418007e-13	3.53838295701908e-12	3S_3N	29755	2006734	2007204	471	+	gene	NA	B4U42_RS10395	B4U42_10250	normal	FALSE	NA
459	B4U42_RS10415	725.723995419864	1.06435981100843	0.13811434201158	7.70636702536796	1.29449987946665e-14	1.98579877343183e-13	3S_3N	29755	2009948	2011657	1710	-	gene	NA	B4U42_RS10415	B4U42_10270	normal	FALSE	NA
460	B4U42_RS10420	275.414654042817	1.59423320284304	0.227532347182512	7.00662223452671	2.44140274568529e-12	2.6436562084406e-11	3S_3N	29755	2011644	2012621	978	-	gene	NA	B4U42_RS10420	B4U42_10275	normal	FALSE	NA
461	B4U42_RS10420	275.414654042817	1.39570715519554	0.236371085995007	5.9047287840655	3.53227368377602e-09	6.04867640888466e-08	3J_3N	29755	2011644	2012621	978	-	gene	NA	B4U42_RS10420	B4U42_10275	normal	FALSE	NA
462	B4U42_RS10440	15.180128107587	-1.87850623836256	0.414161075183007	-4.53568997891097	5.74154682426434e-06	2.55392742191946e-05	3S_3N	29755	2018772	2021788	3017	-	gene	NA	B4U42_RS10440	B4U42_10295	normal	FALSE	NA
463	B4U42_RS10465	34.2750991666258	-1.26589615942847	0.260493707595896	-4.85960360083727	1.17621019456108e-06	5.81263606215978e-06	3S_3N	29755	2025116	2025619	504	-	gene	NA	B4U42_RS10465	B4U42_10320	normal	FALSE	NA
464	B4U42_RS10465	34.2750991666258	-1.62392410228041	0.26674740174975	-6.08787224028486	1.14421117612994e-09	2.16030981886414e-08	3J_3N	29755	2025116	2025619	504	-	gene	NA	B4U42_RS10465	B4U42_10320	normal	FALSE	NA
465	B4U42_RS10470	291.928842640325	1.35875702112579	0.233771178389721	5.81233764780273	6.16064216809992e-09	4.23951979729992e-08	3S_3N	29755	2025620	2026219	600	-	gene	NA	B4U42_RS10470	B4U42_10325	normal	FALSE	NA
466	B4U42_RS10510	106.98816153921	-1.3828302865492	0.179233916632529	-7.71522662970272	1.20767446496276e-14	6.66938223275683e-13	3J_3N	29755	2035639	2036763	1125	+	gene	carA	B4U42_RS10510	B4U42_10365	normal	FALSE	NA
467	B4U42_RS10520	490.015647456524	1.19123416315576	0.193385145829664	6.15990518840063	7.27885101291766e-10	5.80468660199823e-09	3S_3N	29755	2040174	2041367	1194	-	gene	nhaA	B4U42_RS10520	B4U42_10375	normal	FALSE	NA
468	B4U42_RS10560	22.3708882401967	-1.08886154620133	0.269792046141217	-4.03592901190048	5.43866599963305e-05	0.000206072267464656	3S_3N	29755	2047692	2047982	291	+	gene	NA	B4U42_RS10560	B4U42_10415	normal	FALSE	NA
469	B4U42_RS10565	80.5686437024529	-1.00620850596577	0.173930139800906	-5.78513020870076	7.24561841226932e-09	4.90968437812973e-08	3S_3N	29755	2047979	2048344	366	+	gene	NA	B4U42_RS10565	B4U42_10420	normal	FALSE	NA
470	B4U42_RS10565	80.5686437024529	-1.06427271636075	0.174577541396672	-6.09627508696854	1.08568521096459e-09	2.08545967914851e-08	3J_3N	29755	2047979	2048344	366	+	gene	NA	B4U42_RS10565	B4U42_10420	normal	FALSE	NA
471	B4U42_RS10615	431.07287935265	-1.01085066795669	0.168897102977959	-5.985008920423	2.16378002418502e-09	1.56714428636876e-08	3S_3N	29755	2058108	2059484	1377	+	gene	trkA	B4U42_RS10615	B4U42_10470	normal	FALSE	NA
472	B4U42_RS10720	125.288446772483	1.11061850313205	0.30942728430899	3.58927140382038	0.000331603468346432	0.00165352609836855	3J_3N	29755	2079634	2080401	768	-	gene	trmD	B4U42_RS10720	B4U42_10570	normal	FALSE	NA
473	B4U42_RS10795	9.85063056866413	1.35479950122313	0.418643911505117	3.23616196005892	0.00121148624415278	0.00500219273520279	3J_3N	29755	2089932	2090021	90	+	gene	NA	B4U42_RS10795	B4U42_10645	normal	FALSE	NA
474	B4U42_RS10800	114.75754345162	1.15971208641599	0.247871225735378	4.67868782661394	2.88716619940585e-06	1.34268423883948e-05	3S_3N	29755	2090305	2090679	375	+	gene	rpsL	B4U42_RS10800	B4U42_10650	normal	FALSE	NA
475	B4U42_RS10800	114.75754345162	1.35818860972959	0.255050232754162	5.32518082835359	1.00852658507627e-07	1.21739629859753e-06	3J_3N	29755	2090305	2090679	375	+	gene	rpsL	B4U42_RS10800	B4U42_10650	normal	FALSE	NA
476	B4U42_RS10805	57.3950920147275	1.05862673394932	0.326781825620109	3.23955205262851	0.0011971761281685	0.00497098132918085	3J_3N	29755	2090806	2091276	471	+	gene	rpsG	B4U42_RS10805	B4U42_10655	normal	FALSE	NA
477	B4U42_RS10810	584.2152422805	1.50818724008164	0.235881782555238	6.39382670312176	1.61784781728032e-10	3.64676104935942e-09	3J_3N	29755	2091370	2093472	2103	+	gene	fusA	B4U42_RS10810	B4U42_10660	normal	FALSE	NA
478	B4U42_RS10810	584.2152422805	1.84924318753509	0.226543128626171	8.16287476362441	3.27143645273958e-16	6.12423993567944e-15	3S_3N	29755	2091370	2093472	2103	+	gene	fusA	B4U42_RS10810	B4U42_10660	normal	FALSE	NA
479	B4U42_RS10815	106.898038790528	1.12653824115278	0.266163040452379	4.23251191915331	2.31095661731711e-05	0.000155164230019863	3J_3N	29755	2093542	2094729	1188	+	gene	tuf	B4U42_RS10815	B4U42_10665	normal	FALSE	NA
480	B4U42_RS10850	468.453276195697	1.05126586693032	0.175600981916347	5.98667419428856	2.14175193263009e-09	1.55629276946706e-08	3S_3N	29755	2102412	2102858	447	+	gene	NA	B4U42_RS10850	B4U42_10700	normal	FALSE	NA
481	B4U42_RS10880	408.432700133233	1.11092501771405	0.173120303951506	6.41706947340641	1.38922536566425e-10	3.23031456079193e-09	3J_3N	29755	2108211	2108471	261	+	gene	NA	B4U42_RS10880	B4U42_10730	normal	FALSE	NA
482	B4U42_RS10880	408.432700133233	1.29713371445745	0.166412576143347	7.79468562123638	6.45690321553349e-15	1.07242851151229e-13	3S_3N	29755	2108211	2108471	261	+	gene	NA	B4U42_RS10880	B4U42_10730	normal	FALSE	NA
483	B4U42_RS10885	180.777732890304	1.46796493995312	0.168741456002456	8.69949196083597	3.33373270000848e-18	8.46461555668819e-17	3S_3N	29755	2108466	2108993	528	-	gene	hemG	B4U42_RS10885	B4U42_10735	normal	FALSE	NA
484	B4U42_RS10925	25.910269966839	-1.1821836958854	0.268165866289399	-4.40840481394308	1.0413476883522e-05	4.40677594553641e-05	3S_3N	29755	2120238	2120831	594	-	gene	NA	B4U42_RS10925	B4U42_10775	normal	FALSE	NA
485	B4U42_RS10935	15.6534864643364	-1.13495882341717	0.388150060970632	-2.92402072687821	0.00345541737607391	0.00849056394187683	3S_3N	29755	2121443	2121763	321	-	gene	NA	B4U42_RS10935	B4U42_10785	normal	FALSE	NA
486	B4U42_RS10945	108.889078851771	1.11311500461344	0.234143348816451	4.75398942673372	1.9944147224749e-06	1.76226484877882e-05	3J_3N	29755	2122871	2123227	357	+	gene	NA	B4U42_RS10945	B4U42_10795	normal	FALSE	NA
487	B4U42_RS10945	108.889078851771	1.40505254866871	0.226192119102044	6.21176614926548	5.23923584385757e-10	4.28647110336347e-09	3S_3N	29755	2122871	2123227	357	+	gene	NA	B4U42_RS10945	B4U42_10795	normal	FALSE	NA
488	B4U42_RS10960	416.68274165205	-1.06359281234493	0.144874153653404	-7.34149456975923	2.11221725873946e-13	9.02002414690906e-12	3J_3N	29755	2125364	2126833	1470	-	gene	trpCF	B4U42_RS10960	B4U42_10810	normal	FALSE	NA
489	B4U42_RS11010	96.7845876213517	1.01357045557278	0.277319220011614	3.65488715686686	0.000257295121363416	0.000821336594063274	3S_3N	29755	2136065	2136646	582	+	gene	clpP	B4U42_RS11010	B4U42_10865	normal	FALSE	NA
490	B4U42_RS11015	731.044144421953	1.22198597205399	0.130409455499248	9.37037860771555	7.22728082183917e-21	2.45616359006811e-19	3S_3N	29755	2136653	2137903	1251	+	gene	clpX	B4U42_RS11015	B4U42_10870	normal	FALSE	NA
491	B4U42_RS11020	1903.64931430715	1.00283038478041	0.196975707555964	5.09113736522813	3.55922049495871e-07	1.90832962945723e-06	3S_3N	29755	2137977	2139110	1134	-	gene	dapE	B4U42_RS11020	B4U42_10875	normal	FALSE	NA
492	B4U42_RS11025	325.839214101941	1.02429866906348	0.183283234364773	5.58861083291945	2.28893268887936e-08	1.43643531526549e-07	3S_3N	29755	2139194	2139862	669	-	gene	NA	B4U42_RS11025	B4U42_10880	normal	FALSE	NA
493	B4U42_RS11050	1651.45788899842	1.42498207700797	0.136874143322354	10.4108931199078	2.21137171602373e-25	1.1102091183401e-23	3S_3N	29755	2144562	2145188	627	-	gene	gmk	B4U42_RS11050	B4U42_10905	normal	FALSE	NA
494	B4U42_RS11055	67.4055935004264	1.02255484436056	0.187254484091472	5.46077627631629	4.7405713785012e-08	2.87690169645856e-07	3S_3N	29755	2145257	2146228	972	-	gene	NA	B4U42_RS11055	B4U42_10910	normal	FALSE	NA
495	B4U42_RS11065	1482.89563640024	1.92722822554204	0.172131091477808	11.1962819093058	4.25207128601745e-29	2.68366442023215e-27	3S_3N	29755	2147288	2148742	1455	+	gene	NA	B4U42_RS11065	B4U42_10920	normal	FALSE	NA
496	B4U42_RS11120	1151.99718061905	1.03581921354246	0.157124553119788	6.59234469072939	4.32933989931622e-11	3.95186439569816e-10	3S_3N	29755	2153670	2154428	759	-	gene	modA	B4U42_RS11120	B4U42_10975	normal	FALSE	NA
497	B4U42_RS11220	61.7147258308717	-1.42236414143415	0.17804924993907	-7.98859945729002	1.36480336747628e-15	2.43133116028637e-14	3S_3N	29755	2174885	2175718	834	-	gene	NA	B4U42_RS11220	B4U42_11080	normal	FALSE	NA
498	B4U42_RS11225	18.1859264066316	-1.25493880004777	0.311429136836348	-4.02961268427246	5.58688295216907e-05	0.000210964520364812	3S_3N	29755	2175741	2176220	480	-	gene	NA	B4U42_RS11225	B4U42_11085	normal	FALSE	NA
499	B4U42_RS11225	18.1859264066316	-1.11725198879791	0.305148236744973	-3.66134178167201	0.000250897785816721	0.00130715379450268	3J_3N	29755	2175741	2176220	480	-	gene	NA	B4U42_RS11225	B4U42_11085	normal	FALSE	NA
500	B4U42_RS11235	23.1094038320299	-1.60931309366177	0.284120194388178	-5.6641982000866	1.47713592547968e-08	9.56889518881117e-08	3S_3N	29755	2176789	2178435	1647	-	gene	NA	B4U42_RS11235	B4U42_11095	normal	FALSE	NA
501	B4U42_RS11255	78.0420145560525	-1.028206231273	0.209668016954052	-4.90397270032046	9.39175478592111e-07	4.73661788175793e-06	3S_3N	29755	2180551	2181201	651	-	gene	NA	B4U42_RS11255	B4U42_11115	normal	FALSE	NA
502	B4U42_RS11330	1354.28900167009	-1.39312758708083	0.197898311074546	-7.03961332219787	1.92774046972771e-12	2.10810826615273e-11	3S_3N	29755	2192996	2194312	1317	-	gene	NA	B4U42_RS11330	B4U42_11190	normal	FALSE	NA
503	B4U42_RS11335	107.285025505666	-1.00361482127968	0.231803112395465	-4.32960028408708	1.49380233383405e-05	0.000106445463078691	3J_3N	29755	2194302	2195948	1647	-	gene	NA	B4U42_RS11335	B4U42_11195	normal	FALSE	NA
504	B4U42_RS11335	107.285025505666	-1.3289908662486	0.228954356553184	-5.80461051825361	6.45157947362867e-09	4.41481689996918e-08	3S_3N	29755	2194302	2195948	1647	-	gene	NA	B4U42_RS11335	B4U42_11195	normal	FALSE	NA
505	B4U42_RS11395	53.3784489676698	1.41309770251012	0.24495710509532	5.7687557254575	7.98589606356476e-09	1.25112371662515e-07	3J_3N	29755	2202555	2202932	378	-	gene	NA	B4U42_RS11395	B4U42_11255	normal	FALSE	NA
506	B4U42_RS11395	53.3784489676698	1.61038393381333	0.238931629185985	6.73993618718348	1.58456208051806e-11	1.55568783816195e-10	3S_3N	29755	2202555	2202932	378	-	gene	NA	B4U42_RS11395	B4U42_11255	normal	FALSE	NA
507	B4U42_RS11415	4.85092245438461	1.22277717013693	0.405747333540195	3.01364191224141	0.0025813228387275	0.0065692881921072	3S_3N	29755	2204626	2204919	294	-	gene	NA	B4U42_RS11415	B4U42_11275	normal	FALSE	NA
508	B4U42_RS11425	40.8287300274089	1.12699264100712	0.221569564803008	5.08640544566261	3.6491351788832e-07	3.82035052613886e-06	3J_3N	29755	2205120	2206001	882	-	gene	NA	B4U42_RS11425	B4U42_11285	normal	FALSE	NA
509	B4U42_RS11425	40.8287300274089	1.0450438582484	0.221056611776929	4.72749423710054	2.27307513115709e-06	1.07983289564e-05	3S_3N	29755	2205120	2206001	882	-	gene	NA	B4U42_RS11425	B4U42_11285	normal	FALSE	NA
510	B4U42_RS11430	825.963382155188	1.37343889260839	0.257738311240786	5.3288115608288	9.88574981529438e-08	1.19986930450469e-06	3J_3N	29755	2206085	2206507	423	-	gene	NA	B4U42_RS11430	B4U42_11290	normal	FALSE	NA
511	B4U42_RS11430	825.963382155188	1.07586094793636	0.247988609792209	4.33834823638807	1.43557563329798e-05	5.89439883634802e-05	3S_3N	29755	2206085	2206507	423	-	gene	NA	B4U42_RS11430	B4U42_11290	normal	FALSE	NA
512	B4U42_RS11465	168.343011631029	1.32053332958458	0.251356003257046	5.25363751998457	1.49124234713626e-07	8.25602592687717e-07	3S_3N	29755	2211869	2212489	621	-	gene	rpsD	B4U42_RS11465	B4U42_11325	normal	FALSE	NA
513	B4U42_RS11465	168.343011631029	1.31327988574597	0.260106951750249	5.0489995630988	4.44129753274236e-07	4.58449824758311e-06	3J_3N	29755	2211869	2212489	621	-	gene	rpsD	B4U42_RS11465	B4U42_11325	normal	FALSE	NA
514	B4U42_RS11480	12.0029296760996	1.16010360002164	0.407962765583319	2.84365069043222	0.00445999138723736	0.0149728282285826	3J_3N	29755	2213419	2213532	114	-	gene	rpmJ	B4U42_RS11480	B4U42_11340	normal	FALSE	NA
515	B4U42_RS11495	149.090272331645	1.47313294318822	0.228424106657239	6.44911329520367	1.12506438034019e-10	9.86217149274394e-10	3S_3N	29755	2215322	2215501	180	-	gene	rpmD	B4U42_RS11495	B4U42_11355	normal	FALSE	NA
516	B4U42_RS11610	42.0579009648004	1.01492915099615	0.383332883856383	2.64764436795983	0.00810547429168308	0.0246965416694178	3J_3N	29755	2234158	2234388	231	-	gene	acpP	B4U42_RS11610	B4U42_11470	normal	FALSE	NA
517	B4U42_RS11625	107.805036336791	1.54715515852263	0.29044796306398	5.32678949510079	9.99639012100077e-08	5.72073206665562e-07	3S_3N	29755	2240394	2240777	384	-	gene	NA	B4U42_RS11625	B4U42_11485	normal	FALSE	NA
518	B4U42_RS11625	107.805036336791	1.69344467468683	0.299235430359204	5.65923852216968	1.52046113287634e-08	2.28482900851961e-07	3J_3N	29755	2240394	2240777	384	-	gene	NA	B4U42_RS11625	B4U42_11485	normal	FALSE	NA
519	B4U42_RS11680	94.2866421648239	-1.80407827336673	0.213266402736111	-8.45927089415505	2.69054378158063e-17	6.00344567021375e-16	3S_3N	29755	2249811	2250878	1068	+	gene	rsxD	B4U42_RS11680	B4U42_11540	normal	FALSE	NA
520	B4U42_RS11680	94.2866421648239	-1.52198018502264	0.212419348596013	-7.16497906185183	7.77984439552326e-13	2.83489412495785e-11	3J_3N	29755	2249811	2250878	1068	+	gene	rsxD	B4U42_RS11680	B4U42_11540	normal	FALSE	NA
521	B4U42_RS11700	90.8289559557911	-1.29271103734867	0.173855522353311	-7.43554774591286	1.04135544520011e-13	1.37745759188446e-12	3S_3N	29755	2253199	2253948	750	+	gene	NA	B4U42_RS11700	B4U42_11560	normal	FALSE	NA
522	B4U42_RS11700	90.8289559557911	-1.12663211627637	0.171782828589368	-6.55846760428823	5.43635136342732e-11	1.3618293096533e-09	3J_3N	29755	2253199	2253948	750	+	gene	NA	B4U42_RS11700	B4U42_11560	normal	FALSE	NA
523	B4U42_RS11715	366.765629126967	1.25995538901598	0.137638488062036	9.15409204762616	5.48168226288178e-20	1.75493277082693e-18	3S_3N	29755	2256632	2257618	987	+	gene	NA	B4U42_RS11715	B4U42_11575	normal	FALSE	NA
524	B4U42_RS11855	277.032295931544	1.3181736945002	0.132695949191386	9.93379001041709	2.967567890771e-23	1.17059954834163e-21	3S_3N	29755	2285453	2285647	195	-	gene	NA	B4U42_RS11855	NA	normal	FALSE	NA
525	B4U42_RS11855	277.032295931544	1.00259686446983	0.137658224459714	7.28323257404242	3.25914640346809e-13	1.33323229727056e-11	3J_3N	29755	2285453	2285647	195	-	gene	NA	B4U42_RS11855	NA	normal	FALSE	NA
526	B4U42_RS11880	47.6556347731749	-1.0385960341824	0.212313668382383	-4.89180014690272	9.99178752119747e-07	5.01633150780119e-06	3S_3N	29755	2290360	2291319	960	-	gene	rbsC	B4U42_RS11880	B4U42_11735	normal	FALSE	NA
527	B4U42_RS11885	171.461449062778	-1.27786840637247	0.242456392621187	-5.27050820379485	1.36046544742012e-07	1.58172009123739e-06	3J_3N	29755	2291331	2292830	1500	-	gene	rbsA	B4U42_RS11885	B4U42_11740	normal	FALSE	NA
528	B4U42_RS11885	171.461449062778	-1.65729476858246	0.237368368416362	-6.98195290147268	2.91104730846945e-12	3.13683097776049e-11	3S_3N	29755	2291331	2292830	1500	-	gene	rbsA	B4U42_RS11885	B4U42_11740	normal	FALSE	NA
529	B4U42_RS11890	206.727822064938	-1.67545332620885	0.262776959041842	-6.37595218514596	1.81829653070936e-10	1.54485270628346e-09	3S_3N	29755	2292840	2293259	420	-	gene	rbsD	B4U42_RS11890	B4U42_11745	normal	FALSE	NA
530	B4U42_RS11890	206.727822064938	-1.83636273717607	0.271706074512615	-6.75863703257326	1.39295867359427e-11	4.04874435522335e-10	3J_3N	29755	2292840	2293259	420	-	gene	rbsD	B4U42_RS11890	B4U42_11745	normal	FALSE	NA
531	B4U42_RS11945	679.894854542301	-1.15593619887959	0.155647776370187	-7.42661556648492	1.11411558162935e-13	1.45626113598772e-12	3S_3N	29755	2301822	2303684	1863	+	gene	NA	B4U42_RS11945	B4U42_11800	normal	FALSE	NA
532	B4U42_RS11950	51.8123444239272	-1.1154537360932	0.222183763462337	-5.02041066687704	5.15611263584269e-07	5.27308000582245e-06	3J_3N	29755	2303801	2303983	183	+	gene	NA	B4U42_RS11950	B4U42_11805	normal	FALSE	NA
533	B4U42_RS11965	32.2609674820734	1.52547591905998	0.322551836273501	4.72939772001945	2.25186864539768e-06	1.98182383971453e-05	3J_3N	29755	2307186	2307440	255	-	gene	rpsQ	B4U42_RS11965	B4U42_11820	normal	FALSE	NA
534	B4U42_RS11965	32.2609674820734	1.79932658484333	0.314543504622934	5.72043789936247	1.06249857717099e-08	7.0694558944901e-08	3S_3N	29755	2307186	2307440	255	-	gene	rpsQ	B4U42_RS11965	B4U42_11820	normal	FALSE	NA
535	B4U42_RS11970	573.282658034251	3.53657209012143	0.300558169590871	11.7666809554221	5.79602766702659e-32	5.81973868930079e-30	3S_3N	29755	2307440	2307631	192	-	gene	rpmC	B4U42_RS11970	B4U42_11825	normal	FALSE	NA
536	B4U42_RS11970	573.282658034251	2.2317196937877	0.31192874325395	7.15458175000821	8.392841865982e-13	2.99028833579907e-11	3J_3N	29755	2307440	2307631	192	-	gene	rpmC	B4U42_RS11970	B4U42_11825	normal	FALSE	NA
537	B4U42_RS11975	203.654934582863	1.6566358440829	0.36597679285798	4.52661446411925	5.99361412313386e-06	2.6586131722897e-05	3S_3N	29755	2307631	2308041	411	-	gene	rplP	B4U42_RS11975	B4U42_11830	normal	FALSE	NA
538	B4U42_RS11975	203.654934582863	1.33049925948363	0.3768436607206	3.53063988641723	0.000414555739187936	0.00200823164005735	3J_3N	29755	2307631	2308041	411	-	gene	rplP	B4U42_RS11975	B4U42_11830	normal	FALSE	NA
539	B4U42_RS11980	106.458092076158	1.25592774511282	0.332570481360457	3.77642579694734	0.000159094926937411	0.000872061274453454	3J_3N	29755	2308054	2308758	705	-	gene	rpsC	B4U42_RS11980	B4U42_11835	normal	FALSE	NA
540	B4U42_RS11980	106.458092076158	1.03454194441015	0.323144660325454	3.20148240533579	0.0013672242468949	0.00370576486060226	3S_3N	29755	2308054	2308758	705	-	gene	rpsC	B4U42_RS11980	B4U42_11835	normal	FALSE	NA
541	B4U42_RS11985	56.9675184103276	1.24937145337032	0.360205377557589	3.46849750506729	0.000523377386554505	0.00244945052309089	3J_3N	29755	2308776	2309108	333	-	gene	rplV	B4U42_RS11985	B4U42_11840	normal	FALSE	NA
542	B4U42_RS11985	56.9675184103276	1.43829149866942	0.35046565731188	4.10394419156878	4.06165482215377e-05	0.000156038182645873	3S_3N	29755	2308776	2309108	333	-	gene	rplV	B4U42_RS11985	B4U42_11840	normal	FALSE	NA
543	B4U42_RS11990	64.410785189787	1.64873575076941	0.31744576087252	5.1937557655133	2.06093475385894e-07	2.3109669397332e-06	3J_3N	29755	2309119	2309394	276	-	gene	rpsS	B4U42_RS11990	B4U42_11845	normal	FALSE	NA
544	B4U42_RS11990	64.410785189787	1.75693205478224	0.308544984400466	5.69424927841928	1.23915929696933e-08	8.19551762576422e-08	3S_3N	29755	2309119	2309394	276	-	gene	rpsS	B4U42_RS11990	B4U42_11845	normal	FALSE	NA
545	B4U42_RS11995	437.654231694549	1.94077659461809	0.251368175737214	7.72085244652059	1.15554261018926e-14	1.79760114500569e-13	3S_3N	29755	2309422	2310243	822	-	gene	rplB	B4U42_RS11995	B4U42_11850	normal	FALSE	NA
546	B4U42_RS11995	437.654231694549	1.49585996948408	0.26141894239092	5.72207949356325	1.05228048121429e-08	1.60309488482922e-07	3J_3N	29755	2309422	2310243	822	-	gene	rplB	B4U42_RS11995	B4U42_11850	normal	FALSE	NA
547	B4U42_RS12005	148.488477466048	1.07613660233127	0.257003887505715	4.18723861640941	2.82368917684896e-05	0.000186194907213712	3J_3N	29755	2310566	2311168	603	-	gene	rplD	B4U42_RS12005	B4U42_11860	normal	FALSE	NA
548	B4U42_RS12010	266.254416376857	1.86753798810605	0.247305772390282	7.55153415973981	4.30160684802565e-14	6.01408197929662e-13	3S_3N	29755	2311184	2311810	627	-	gene	rplC	B4U42_RS12010	B4U42_11865	normal	FALSE	NA
549	B4U42_RS12010	266.254416376857	1.44404465381196	0.257061729709643	5.61750150612869	1.93738486099029e-08	2.83422725690566e-07	3J_3N	29755	2311184	2311810	627	-	gene	rplC	B4U42_RS12010	B4U42_11865	normal	FALSE	NA
550	B4U42_RS12015	76.6676626668852	1.80842100247193	0.314680775655297	5.74684296714993	9.09250990614237e-09	1.40457023655024e-07	3J_3N	29755	2311827	2312138	312	-	gene	rpsJ	B4U42_RS12015	B4U42_11870	normal	FALSE	NA
551	B4U42_RS12015	76.6676626668852	1.37652699230238	0.307219014950479	4.48060479760429	7.44318217159693e-06	3.25204056127056e-05	3S_3N	29755	2311827	2312138	312	-	gene	rpsJ	B4U42_RS12015	B4U42_11870	normal	FALSE	NA
552	B4U42_RS12025	350.123813122145	1.01902761121165	0.131468075194809	7.75114117782329	9.10703665187708e-15	5.2940642010517e-13	3J_3N	29755	2313383	2314777	1395	+	gene	fumC	B4U42_RS12025	B4U42_11880	normal	FALSE	NA
553	B4U42_RS12050	5354.55269164067	-1.09874535037888	0.154925279419753	-7.09209855547173	1.32093382539182e-12	1.48118924887844e-11	3S_3N	29755	2319606	2322203	2598	+	gene	mutS	B4U42_RS12050	B4U42_11905	normal	FALSE	NA
554	B4U42_RS12050	5354.55269164067	-1.35754254436846	0.161962475300062	-8.38183376645361	5.21093957788274e-17	4.79623563647624e-15	3J_3N	29755	2319606	2322203	2598	+	gene	mutS	B4U42_RS12050	B4U42_11905	normal	FALSE	NA
555	B4U42_RS12060	559.237133474501	-1.02917496692557	0.148741939941154	-6.91919822568357	4.54206936208948e-12	4.84706822263558e-11	3S_3N	29755	2323399	2324778	1380	-	gene	NA	B4U42_RS12060	B4U42_11915	normal	FALSE	NA
556	B4U42_RS12150	341.802718062281	-1.72143602800332	0.196978485469014	-8.7392083653426	2.34749550453865e-18	6.02978787154173e-17	3S_3N	29755	2340379	2340777	399	-	gene	NA	B4U42_RS12150	B4U42_12005	normal	FALSE	NA
557	B4U42_RS12150	341.802718062281	-1.77104245858451	0.203721135663703	-8.69346448916375	3.51551578969331e-18	3.37642364323153e-16	3J_3N	29755	2340379	2340777	399	-	gene	NA	B4U42_RS12150	B4U42_12005	normal	FALSE	NA
558	B4U42_RS12170	690.068637813543	1.0773710002383	0.13934936766335	7.73143802734066	1.06338441325823e-14	1.66596891410455e-13	3S_3N	29755	2345408	2345974	567	+	gene	NA	B4U42_RS12170	B4U42_12025	normal	FALSE	NA
559	B4U42_RS12180	2754.86705992341	1.31913730517546	0.119996513843236	10.9931302412567	4.12371406165658e-28	2.53035676727761e-26	3S_3N	29755	2347038	2347715	678	+	gene	NA	B4U42_RS12180	B4U42_12035	normal	FALSE	NA
560	B4U42_RS12225	22.0866233023873	1.02556412582584	0.333474411921619	3.07539076211609	0.00210226922252749	0.00547631216104154	3S_3N	29755	190904	191212	309	-	gene	NA	B4U42_RS12225	NA	normal	FALSE	NA
561	B4U42_RS12245	91.2197820664766	-1.16911033988059	0.2008561025127	-5.82063639219856	5.86239806394173e-09	4.04688666351477e-08	3S_3N	29755	897067	900453	3387	+	gene	NA	B4U42_RS12245	B4U42_04610	normal	FALSE	NA
562	B4U42_RS12265	42.9396833146581	-1.03359589129255	0.258350199425045	-4.0007551517003	6.31406644021322e-05	0.000234023032993809	3S_3N	29755	1213215	1216496	3282	+	gene	NA	B4U42_RS12265	NA	normal	FALSE	NA
563	B4U42_RS12280	1583.83923958908	1.23204883010955	0.15239025384898	8.08482694261089	6.22525298880825e-16	1.13649453324607e-14	3S_3N	29755	1558885	1559127	243	+	gene	NA	B4U42_RS12280	NA	normal	FALSE	NA
564	B4U42_RS12340	142.230796879354	1.01344479692268	0.191420559084904	5.29433620802023	1.19449495279747e-07	1.41103708595167e-06	3J_3N	29755	588767	588907	141	-	gene	NA	B4U42_RS12340	NA	normal	FALSE	NA
565	B4U42_RS12390	82.1903058229428	-1.06077576802514	0.169513502918452	-6.25776560428608	3.90532182750082e-10	3.2310321786327e-09	3S_3N	29755	1255246	1256721	1476	-	gene	NA	B4U42_RS12390	NA	normal	FALSE	NA
566	B4U42_RS12430	676.359244641229	1.54750018924771	0.23021759404669	6.72190236222285	1.79367135866531e-11	1.74547137942364e-10	3S_3N	29755	1872983	1873636	654	-	gene	NA	B4U42_RS12430	NA	normal	FALSE	NA
567	B4U42_RS12455	3.65813049630088	1.01846524457408	0.423696524868574	2.40376114694356	0.0162273720381981	0.0330990441665555	3S_3N	29755	82760	83005	246	+	gene	NA	B4U42_RS12455	NA	normal	FALSE	NA
568	B4U42_RS12465	8.04670895188071	-1.42173089023135	0.409694200593873	-3.47022459231904	0.000520023336540821	0.00155024500731265	3S_3N	29755	145618	145938	321	+	gene	NA	B4U42_RS12465	NA	normal	FALSE	NA
569	B4U42_RS12520	507.55333852264	-1.32713081496461	0.180303875794588	-7.36052294558852	1.83191141105e-13	8.09338461401889e-12	3J_3N	29755	436532	436591	60	+	gene	NA	B4U42_RS12520	NA	normal	FALSE	NA
570	B4U42_RS12520	507.55333852264	-1.1904183944676	0.173522849195221	-6.86029764949475	6.87172171625003e-12	7.02760799592422e-11	3S_3N	29755	436532	436591	60	+	gene	NA	B4U42_RS12520	NA	normal	FALSE	NA
571	B4U42_RS12600	647.502002896952	1.29020277110473	0.182133862115023	7.0838160247759	1.402380604457e-12	4.91723611943732e-11	3J_3N	29755	951153	951428	276	-	gene	NA	B4U42_RS12600	NA	normal	FALSE	NA
572	B4U42_RS12600	647.502002896952	1.6812570581516	0.174575028088607	9.63057017122901	5.93989635552426e-22	2.0827350871989e-20	3S_3N	29755	951153	951428	276	-	gene	NA	B4U42_RS12600	NA	normal	FALSE	NA
573	B4U42_RS12605	204.740298033856	1.36637947623497	0.211201618248963	6.46955022202668	9.829505759705e-11	8.68535128927534e-10	3S_3N	29755	951496	951687	192	-	gene	NA	B4U42_RS12605	NA	normal	FALSE	NA
574	B4U42_RS12640	5.77655541559456	-1.34362707317239	0.40731594192502	-3.2987343113119	0.000971217874682789	0.00272954234754998	3S_3N	29755	1085110	1085895	786	+	gene	NA	B4U42_RS12640	NA	normal	FALSE	NA
575	B4U42_RS12725	204.944440035837	1.49597853673402	0.18003998200405	8.30914622453342	9.63930819067111e-17	1.91830917055788e-15	3S_3N	29755	1966804	1967541	738	-	gene	NA	B4U42_RS12725	NA	normal	FALSE	NA
576	B4U42_RS12730	8.43645651163692	1.05592385480994	0.336153680856652	3.14119379005171	0.00168260656679806	0.0044727772636064	3S_3N	29755	2095265	2095540	276	-	gene	NA	B4U42_RS12730	NA	normal	FALSE	NA
577	B4U42_RS12740	393.596749207802	1.04836454049589	0.151720794760335	6.90982763537416	4.85242925889891e-12	5.12871590091277e-11	3S_3N	29755	2135123	2135497	375	+	gene	NA	B4U42_RS12740	NA	normal	FALSE	NA
