# Supplementary material for: Transcriptional profile of Glaesserella parasuis in swine serosal and joint fluids
Source: Front Vet Sci. 2025 Apr 25;12:1452973. doi: 10.3389/fvets.2025.1452973 (PMC12063495; doi:10.3389/fvets.2025.1452973)
Supplement: Supplementary file 4 [file Data_Sheet_2.csv]

	gene_id	baseMean	log2FoldChange	lcfSE	stat	pval	padj	comparison	seqnames	start	end	width	strand	type	gene	locus_tag	old_locus_tag	loctype	pseudo	gene_synonym
1	B4U42_RS00035	328.294555769003	-1.1940763768609	0.272894523339362	-4.37559670399098	1.21100737865894e-05	9.2355026386308e-05	12S_3S	29755	5905	5980	76	+	gene	NA	B4U42_RS00035	B4U42_00035	normal	FALSE	NA
2	B4U42_RS00245	33.3870999863365	1.08193784346858	0.237268842933071	4.55996594451206	5.11619171572849e-06	4.45695120216031e-05	12S_3S	29755	50793	51926	1134	-	gene	NA	B4U42_RS00245	B4U42_00235	normal	FALSE	NA
3	B4U42_RS00280	304.673588132417	-1.23681482847778	0.186773230072944	-6.6220133795124	3.54338974698237e-11	3.83749109598191e-09	12J_3J	29755	59071	59334	264	-	gene	NA	B4U42_RS00280	B4U42_00275	normal	FALSE	NA
4	B4U42_RS00280	173.422209469309	-1.13968377028447	0.225508287122448	-5.05384429471383	4.33004659248636e-07	5.36147342125839e-06	12S_3S	29755	59071	59334	264	-	gene	NA	B4U42_RS00280	B4U42_00275	normal	FALSE	NA
5	B4U42_RS00285	565.199954868077	-1.04197082536415	0.21932079344901	-4.75089848517441	2.02514786941894e-06	2.03809402018235e-05	12S_3S	29755	59344	59715	372	-	gene	tusC	B4U42_RS00285	B4U42_00280	normal	FALSE	NA
6	B4U42_RS00415	265.919969086197	-1.70708711972575	0.211081650766354	-8.08733072499665	6.0986502627427e-16	6.10973871776587e-14	12S_3S	29755	83241	84029	789	-	gene	NA	B4U42_RS00415	B4U42_00405	normal	FALSE	NA
7	B4U42_RS00415	325.837807393139	-1.17113085496342	0.184992030382301	-6.3307097745951	2.44035987606905e-10	2.03300749675599e-08	12J_3J	29755	83241	84029	789	-	gene	NA	B4U42_RS00415	B4U42_00405	normal	FALSE	NA
8	B4U42_RS00450	99.4566962835651	1.61508173477887	0.277628213308155	5.81742653433496	5.97605125901599e-09	2.87647267267303e-07	12J_3J	29755	89982	90076	95	-	gene	NA	B4U42_RS00450	B4U42_00440	normal	FALSE	NA
9	B4U42_RS00450	69.4244814472508	1.6945630289242	0.343820617679575	4.92862539879285	8.28101767016041e-07	9.31191986991508e-06	12S_3S	29755	89982	90076	95	-	gene	NA	B4U42_RS00450	B4U42_00440	normal	FALSE	NA
10	B4U42_RS00465	465.650412052392	-1.05314190660032	0.237069300623851	-4.442337762962	8.89867254337959e-06	7.18412977494821e-05	12S_3S	29755	93819	94079	261	-	gene	NA	B4U42_RS00465	B4U42_00455	normal	FALSE	NA
11	B4U42_RS00470	1125.07827628947	1.06707592739226	0.234664306665981	4.54724428505066	5.43528979770694e-06	4.68929971921559e-05	12S_3S	29755	94903	98931	4029	+	gene	rpoB	B4U42_RS00470	B4U42_00460	normal	FALSE	NA
12	B4U42_RS00505	361.675204635152	-1.0391080966535	0.143284841105245	-7.25204486837695	4.10525833201055e-13	2.54306141480891e-11	12S_3S	29755	109085	109921	837	-	gene	NA	B4U42_RS00505	B4U42_00495	normal	FALSE	NA
13	B4U42_RS00680	125.952696200906	-1.02037311637472	0.168644290516464	-6.05044566436186	1.4444567683338e-09	3.46041599718227e-08	12S_3S	29755	144998	145558	561	+	gene	NA	B4U42_RS00680	B4U42_00670	normal	FALSE	NA
14	B4U42_RS00705	617.406509784689	-1.31552704263137	0.20806694692775	-6.32261424534759	2.57174751326815e-10	7.87240488783751e-09	12S_3S	29755	148446	148973	528	+	gene	NA	B4U42_RS00705	B4U42_00695	normal	FALSE	NA
15	B4U42_RS00850	175.031330504733	-1.48339108863359	0.23971916340618	-6.18803714962134	6.091797417655e-10	1.63735628152581e-08	12S_3S	29755	172631	173611	981	-	gene	manX	B4U42_RS00850	B4U42_00840	normal	FALSE	NA
16	B4U42_RS00855	387.729551754127	-2.3778464330102	0.179796928286595	-13.2251782923673	6.27881710018828e-40	1.3838512888815e-36	12S_3S	29755	173935	174900	966	-	gene	hemH	B4U42_RS00855	B4U42_00845	normal	FALSE	NA
17	B4U42_RS00855	601.137514337663	-1.03862475684266	0.151453785496238	-6.85770087185083	6.99775910265024e-12	1.16593432433388e-09	12J_3J	29755	173935	174900	966	-	gene	hemH	B4U42_RS00855	B4U42_00845	normal	FALSE	NA
18	B4U42_RS00915	8.06123384877796	1.69603375324549	0.429945258939027	3.94476673014323	7.98776982146674e-05	0.000477101482019315	12S_3S	29755	186079	186154	76	-	gene	NA	B4U42_RS00915	B4U42_00905	normal	FALSE	NA
19	B4U42_RS01105	332.232064360578	-1.00097229532191	0.17383951772658	-5.75802503603505	8.51037355595929e-09	1.73221262942565e-07	12S_3S	29755	217109	217552	444	-	gene	aroQ	B4U42_RS01105	B4U42_01070	normal	FALSE	NA
20	B4U42_RS01170	13.5146046926902	1.15667103552973	0.323843131469241	3.57170161455037	0.000354669361473693	0.00172940547054872	12S_3S	29755	228716	229036	321	+	gene	NA	B4U42_RS01170	B4U42_01135	normal	FALSE	NA
21	B4U42_RS01175	216.26154507764	-1.03104202296671	0.16312364387441	-6.32061667136686	2.60521547075972e-10	2.08996174432058e-08	12J_3J	29755	229094	230443	1350	-	gene	NA	B4U42_RS01175	B4U42_01140	normal	FALSE	NA
22	B4U42_RS01185	732.909711580771	-1.21576573001379	0.181583351986985	-6.69535900020683	2.1514280147344e-11	2.74117239994983e-09	12J_3J	29755	231151	232152	1002	-	gene	gntR	B4U42_RS01185	B4U42_01150	normal	FALSE	NA
23	B4U42_RS01390	11.2201815544312	1.03677366971958	0.32398976887326	3.20001978249244	0.00137418155240363	0.00527647411410731	12S_3S	29755	264456	264881	426	+	gene	NA	B4U42_RS01390	B4U42_01355	normal	FALSE	NA
24	B4U42_RS01420	22.1170384714268	1.10516328088898	0.327613919754437	3.37337095358267	0.000742538430242306	0.0031252496927659	12S_3S	29755	268215	268868	654	+	gene	ftsE	B4U42_RS01420	B4U42_01385	normal	FALSE	NA
25	B4U42_RS01470	6.6433648189048	1.32057238442782	0.42279806831592	3.12341158437147	0.00178767566665646	0.00663305920759399	12S_3S	29755	277548	278330	783	+	gene	NA	B4U42_RS01470	B4U42_01435	normal	FALSE	NA
26	B4U42_RS01500	842.294217965534	1.13119964762599	0.212731978482732	5.31748755261924	1.05209879436195e-07	1.55625888776761e-06	12S_3S	29755	284636	286327	1692	-	gene	dld	B4U42_RS01500	B4U42_01470	normal	FALSE	NA
27	B4U42_RS01525	0.727377325618975	1.39416479921808	0.521808628774794	2.67179330186927	0.00754471059154771	0.0220830572958448	12S_3S	29755	290503	292042	1540	-	gene	NA	B4U42_RS01525	B4U42_01495	normal	FALSE	NA
28	B4U42_RS01635	1.23046900154868	1.95218229870208	0.534759702229154	3.6505785506357	0.000261650272415202	0.00130765805080069	12S_3S	29755	317647	317722	76	-	gene	NA	B4U42_RS01635	B4U42_01600	normal	FALSE	NA
29	B4U42_RS01685	15.6688212973532	-1.11566138734429	0.344629465098874	-3.23727800530407	0.00120675788755225	0.00474945425743778	12S_3S	29755	323284	323646	363	-	gene	NA	B4U42_RS01685	B4U42_01650	normal	FALSE	NA
30	B4U42_RS01705	280.647812851653	-1.09410231461915	0.163946473891708	-6.67353367625242	2.49716246767199e-11	9.65569487499838e-10	12S_3S	29755	326602	327336	735	+	gene	rph	B4U42_RS01705	B4U42_01670	normal	FALSE	NA
31	B4U42_RS01730	22.9538642093696	1.35367273218937	0.369939267461082	3.6591755762499	0.000253027944626001	0.0012743759829844	12S_3S	29755	332370	332531	162	-	gene	rpmF	B4U42_RS01730	B4U42_01695	normal	FALSE	NA
32	B4U42_RS01735	237.987241416878	1.28161047789893	0.310440290244564	4.12836386955211	3.65353636308613e-05	0.000237533750567606	12S_3S	29755	332552	333076	525	-	gene	yceD	B4U42_RS01735	B4U42_01700	normal	FALSE	NA
33	B4U42_RS01770	996.661574764165	-1.0839221519247	0.163616772978499	-6.62476182724333	3.47808512713499e-11	3.83749109598191e-09	12J_3J	29755	338465	339127	663	+	gene	ung	B4U42_RS01770	B4U42_01735	normal	FALSE	NA
34	B4U42_RS01770	913.327549894983	-1.3981404679658	0.194373786705331	-7.19305052221557	6.33594836407361e-13	3.67485005116269e-11	12S_3S	29755	338465	339127	663	+	gene	ung	B4U42_RS01770	B4U42_01735	normal	FALSE	NA
35	B4U42_RS01810	55.2924559581432	-1.29604210302367	0.233340422702533	-5.55429739953756	2.78730583541879e-08	4.61896395583685e-07	12S_3S	29755	347575	347913	339	+	gene	NA	B4U42_RS01810	B4U42_01775	normal	FALSE	NA
36	B4U42_RS01840	176.675242157443	1.16320511181124	0.227775525166446	5.10680465322706	3.2765216259976e-07	4.19851957191785e-06	12S_3S	29755	355250	356044	795	-	gene	lpxA	B4U42_RS01840	B4U42_01805	normal	FALSE	NA
37	B4U42_RS01850	82.1743470025723	1.09908852631469	0.280202862311398	3.92247430039898	8.76442444046225e-05	0.000512381736519331	12S_3S	29755	356558	357583	1026	-	gene	lpxD	B4U42_RS01850	B4U42_01815	normal	FALSE	NA
38	B4U42_RS01865	114.321253622634	1.0351353062	0.238228657393351	4.34513344249276	1.39191022284727e-05	0.000104345922828414	12S_3S	29755	360929	362248	1320	-	gene	rseP	B4U42_RS01865	B4U42_01830	normal	FALSE	NA
39	B4U42_RS01915	1051.55099600435	1.28562715182014	0.18588236791125	6.91634804455457	4.63435011522953e-12	2.32593581626038e-10	12S_3S	29755	371286	373499	2214	+	gene	priA	B4U42_RS01915	B4U42_01880	normal	FALSE	NA
40	B4U42_RS01920	1052.56307365532	-1.01458369809203	0.175862319020989	-5.76919321739943	7.96519376938752e-09	1.67193210168858e-07	12S_3S	29755	373539	374519	981	-	gene	thiB	B4U42_RS01920	B4U42_01885	normal	FALSE	NA
41	B4U42_RS01940	9.31613806965953	1.37692177959713	0.363963180165254	3.78313481867027	0.000154865475065005	0.000834531802061787	12S_3S	29755	376862	377068	207	+	gene	NA	B4U42_RS01940	B4U42_01900	normal	FALSE	NA
42	B4U42_RS01955	7300.79561319051	2.05662213347727	0.347952267034654	5.91064444271158	3.40771883175578e-09	1.8925946127136e-07	12J_3J	29755	379150	379330	181	-	gene	ssrS	B4U42_RS01955	B4U42_01915	normal	FALSE	NA
43	B4U42_RS01955	3162.89698784523	3.96979138461958	0.406796283054427	9.75867172338063	1.69358764743578e-22	4.66583396868558e-20	12S_3S	29755	379150	379330	181	-	gene	ssrS	B4U42_RS01955	B4U42_01915	normal	FALSE	NA
44	B4U42_RS02025	3.37762477480145	2.04046514676254	0.519287778630483	3.92935330029114	8.51746200974219e-05	0.000500599633852581	12S_3S	29755	393593	393667	75	-	gene	NA	B4U42_RS02025	B4U42_01985	normal	FALSE	NA
45	B4U42_RS02035	4.70641370446351	1.01636348059882	0.426499384462875	2.38303621909984	0.0171705048729501	0.0439533016724531	12S_3S	29755	393780	393856	77	-	gene	NA	B4U42_RS02035	B4U42_01995	normal	FALSE	NA
46	B4U42_RS02090	137.588554149576	1.11951580401947	0.177962434598481	6.29074223751393	3.15951592877163e-10	9.04360143767879e-09	12S_3S	29755	401154	402125	972	+	gene	dusA	B4U42_RS02090	B4U42_02050	normal	FALSE	NA
47	B4U42_RS02105	193.131240135525	1.91333415433072	0.233475275559852	8.19501829366181	2.50555054500336e-16	2.62963495294639e-14	12S_3S	29755	405217	406965	1749	-	gene	dnaG	B4U42_RS02105	B4U42_02065	normal	FALSE	NA
48	B4U42_RS02190	96.9980597607182	1.02184306119983	0.158466746208808	6.44831225254902	1.13102557770386e-10	3.83504672809124e-09	12S_3S	29755	425738	426964	1227	+	gene	hflX	B4U42_RS02190	B4U42_02150	normal	FALSE	NA
49	B4U42_RS02195	59.5017518448079	1.10859852525128	0.181928361702888	6.09359923254714	1.10399845502652e-09	2.77718302595913e-08	12S_3S	29755	427021	427695	675	+	gene	NA	B4U42_RS02195	B4U42_02155	normal	FALSE	NA
50	B4U42_RS02215	26.0336520025235	1.79094314528134	0.307041970276402	5.83289360626862	5.44743055025542e-09	1.17707224831009e-07	12S_3S	29755	429922	430830	909	-	gene	NA	B4U42_RS02215	B4U42_02170	normal	FALSE	NA
51	B4U42_RS02220	54.803464817807	1.02565090199588	0.227579476891155	4.50678117379813	6.58184493888944e-06	5.55800239283997e-05	12S_3S	29755	430823	431926	1104	-	gene	NA	B4U42_RS02220	B4U42_02175	normal	FALSE	NA
52	B4U42_RS02230	156.904435094285	1.45998177081323	0.202798564698146	7.19917210945908	6.05792461705412e-13	3.60855833945602e-11	12S_3S	29755	433323	434582	1260	+	gene	NA	B4U42_RS02230	B4U42_02185	normal	FALSE	NA
53	B4U42_RS02235	229.562672973655	1.40121730036011	0.138985429492425	10.0817568106049	6.65258621360368e-24	2.44371666913042e-21	12S_3S	29755	434674	435453	780	+	gene	deoC	B4U42_RS02235	B4U42_02190	normal	FALSE	NA
54	B4U42_RS02275	2.41486717586746	1.90654679682748	0.535450239741941	3.56064234418186	0.000369948698128414	0.00178001418188692	12S_3S	29755	442051	442126	76	-	gene	NA	B4U42_RS02275	B4U42_02225	normal	FALSE	NA
55	B4U42_RS02285	46.3937358095118	1.43567159652541	0.353429294604242	4.06211827498065	4.86294262305539e-05	0.000304341159157465	12S_3S	29755	442247	442331	85	-	gene	NA	B4U42_RS02285	B4U42_02235	normal	FALSE	NA
56	B4U42_RS02290	1.77666384656554	1.34190647113689	0.521328759751032	2.57401197620046	0.010052679347054	0.0282964307546705	12S_3S	29755	442362	442437	76	-	gene	NA	B4U42_RS02290	B4U42_02240	normal	FALSE	NA
57	B4U42_RS02340	56.6916456140332	1.02255147717581	0.222698510139761	4.59164040448264	4.39775629457888e-06	3.92415177054731e-05	12S_3S	29755	451755	452222	468	-	gene	rlmH	B4U42_RS02340	B4U42_02290	normal	FALSE	NA
58	B4U42_RS02480	191.182448064614	-1.01840093612145	0.170461272698997	-5.97438303725299	2.30962566778232e-09	5.30251559561691e-08	12S_3S	29755	474498	474839	342	+	gene	NA	B4U42_RS02480	B4U42_02430	normal	FALSE	NA
59	B4U42_RS02555	139.075973143873	-1.22553967533008	0.194543567429037	-6.29956411063101	2.98483827214093e-10	8.81517571931351e-09	12S_3S	29755	487685	488347	663	-	gene	NA	B4U42_RS02555	B4U42_02505	normal	FALSE	NA
60	B4U42_RS02600	49.4441523109928	1.03258411308552	0.295328677108125	3.49638959276372	0.00047159960640842	0.00449993280828475	12J_3J	29755	497148	497852	705	-	gene	NA	B4U42_RS02600	B4U42_02550	normal	FALSE	NA
61	B4U42_RS02610	1148.7432641981	-1.00051336236336	0.181140713847981	-5.52340410451853	3.32493800354953e-08	5.27205997109581e-07	12S_3S	29755	498746	499651	906	+	gene	NA	B4U42_RS02610	B4U42_02560	normal	FALSE	NA
62	B4U42_RS02615	219.623286817239	-1.12024645499415	0.182925445160025	-6.12406029141624	9.12203529671973e-10	5.8119979869797e-08	12J_3J	29755	499686	499847	162	-	gene	NA	B4U42_RS02615	B4U42_02565	normal	FALSE	NA
63	B4U42_RS02615	232.666191236892	-1.73405373618417	0.198458701722995	-8.73760495825742	2.38104439171785e-18	3.08695402314479e-16	12S_3S	29755	499686	499847	162	-	gene	NA	B4U42_RS02615	B4U42_02565	normal	FALSE	NA
64	B4U42_RS02640	764.320956303773	-1.49862706577596	0.165562360762779	-9.0517377190775	1.40710947864944e-19	2.21519235067383e-17	12S_3S	29755	502549	504057	1509	-	gene	glpK	B4U42_RS02640	B4U42_02590	normal	FALSE	NA
65	B4U42_RS02670	278.045320371232	-1.16703869880985	0.212623576991494	-5.48875489408467	4.04776840842976e-08	1.4860112496032e-06	12J_3J	29755	510837	511520	684	-	gene	artM	B4U42_RS02670	B4U42_02620	normal	FALSE	NA
66	B4U42_RS02700	29.6598618168267	1.8190218623712	0.360756483547794	5.04224302355528	4.60106422211765e-07	5.66522097516609e-06	12S_3S	29755	516561	516788	228	-	gene	rpsR	B4U42_RS02700	B4U42_02650	normal	FALSE	NA
67	B4U42_RS02705	147.653577832352	1.14464582240576	0.2422899178906	4.72428168852899	2.30930139696223e-06	2.27218762451105e-05	12S_3S	29755	516800	517126	327	-	gene	priB	B4U42_RS02705	B4U42_02655	normal	FALSE	NA
68	B4U42_RS02710	117.932112889412	1.36410118481558	0.293730971893669	4.6440495396903	3.41645584183513e-06	3.15057266753332e-05	12S_3S	29755	517113	517493	381	-	gene	rpsF	B4U42_RS02710	B4U42_02660	normal	FALSE	NA
69	B4U42_RS02720	287.023188874596	-1.26971838542288	0.18479003338745	-6.87114105748689	6.36903758378483e-12	1.14961128387316e-09	12J_3J	29755	519234	520016	783	-	gene	NA	B4U42_RS02720	B4U42_02670	normal	FALSE	NA
70	B4U42_RS02785	153.459267648691	-1.42440723195514	0.207635433770045	-6.86013560446847	6.87952124009805e-12	3.29618800286437e-10	12S_3S	29755	529336	529635	300	+	gene	NA	B4U42_RS02785	B4U42_02730	normal	FALSE	NA
71	B4U42_RS02820	305.471948261569	-1.35969149612981	0.175742872704347	-7.73682298011157	1.01931824939702e-14	7.74681869541732e-13	12S_3S	29755	536249	537112	864	-	gene	serB	B4U42_RS02820	B4U42_02765	normal	FALSE	NA
72	B4U42_RS02905	509.654212074534	-1.58567680472507	0.233320947719987	-6.79611848066068	1.07475401815237e-11	1.45494825207377e-09	12J_3J	29755	550752	550955	204	-	gene	NA	B4U42_RS02905	B4U42_02850	normal	FALSE	NA
73	B4U42_RS02905	384.658347154021	-1.58751783297194	0.254019568190127	-6.24958873949316	4.11534869336367e-10	1.14813019242703e-08	12S_3S	29755	550752	550955	204	-	gene	NA	B4U42_RS02905	B4U42_02850	normal	FALSE	NA
74	B4U42_RS02970	39.7355708771692	1.45312428819647	0.308385284330383	4.7120415987155	2.4524729939488e-06	2.37072389415051e-05	12S_3S	29755	564855	565316	462	-	gene	rnhA	B4U42_RS02970	B4U42_02915	normal	FALSE	NA
75	B4U42_RS03045	207.899788791555	1.0055196679658	0.235696285320654	4.26616680274719	1.98860124185659e-05	0.000140928525307136	12S_3S	29755	582782	583873	1092	+	gene	ribD	B4U42_RS03045	B4U42_02990	normal	FALSE	NA
76	B4U42_RS03045	164.105389453583	1.1494510284206	0.196665443850001	5.84470258688302	5.07474111527291e-09	2.58643151515721e-07	12J_3J	29755	582782	583873	1092	+	gene	ribD	B4U42_RS03045	B4U42_02990	normal	FALSE	NA
77	B4U42_RS03050	28.2946596634034	1.58236016747585	0.346101845285748	4.57194952592473	4.83207348946186e-06	4.27706424529074e-05	12S_3S	29755	583875	584519	645	+	gene	ribE	B4U42_RS03050	B4U42_02995	normal	FALSE	NA
78	B4U42_RS03055	62.3811250313101	1.10922669666283	0.195015071309944	5.68790242319222	1.286092686606e-08	2.46482459241706e-07	12S_3S	29755	584651	585850	1200	+	gene	NA	B4U42_RS03055	B4U42_03000	normal	FALSE	NA
79	B4U42_RS03130	130.653857526926	2.13731084016962	0.299323975485777	7.14045988698683	9.30191746115447e-13	5.25677591907294e-11	12S_3S	29755	595615	596280	666	-	gene	NA	B4U42_RS03130	B4U42_03075	normal	FALSE	NA
80	B4U42_RS03130	225.89714654947	1.38884588644958	0.294996791732284	4.70800335927038	2.50154979989624e-06	6.08804142311826e-05	12J_3J	29755	595615	596280	666	-	gene	NA	B4U42_RS03130	B4U42_03075	normal	FALSE	NA
81	B4U42_RS03160	1071.62918235714	1.07575944974223	0.244348990730285	4.40255327647195	1.0698430694774e-05	8.36146852882334e-05	12S_3S	29755	599852	600265	414	+	gene	NA	B4U42_RS03160	B4U42_03105	normal	FALSE	NA
82	B4U42_RS03170	26.1581835635311	1.70402781769994	0.287140061364851	5.93448301710412	2.94772840289108e-09	6.56241757572923e-08	12S_3S	29755	600754	600939	186	-	gene	NA	B4U42_RS03170	B4U42_03115	normal	FALSE	NA
83	B4U42_RS03430	367.948033643336	-1.8556202365928	0.188744905840181	-9.83136592922955	8.24922089619047e-23	2.59732612217197e-20	12S_3S	29755	645257	645673	417	+	gene	ruvX	B4U42_RS03430	B4U42_03375	normal	FALSE	NA
84	B4U42_RS03430	499.087874917668	-1.29157773260958	0.184408906361507	-7.00387935752753	2.48970522276578e-12	4.90245592046425e-10	12J_3J	29755	645257	645673	417	+	gene	ruvX	B4U42_RS03430	B4U42_03375	normal	FALSE	NA
85	B4U42_RS03455	45.8870260868409	1.17024415282838	0.207921165216997	5.62830701533946	1.81986959009653e-08	3.15826187131713e-07	12S_3S	29755	651395	652288	894	+	gene	NA	B4U42_RS03455	B4U42_03400	normal	FALSE	NA
86	B4U42_RS03460	270.847658708192	1.51390592592367	0.14010114652739	10.8058068291946	3.23103902167241e-27	1.4242420007532e-24	12S_3S	29755	652299	653282	984	+	gene	dppD	B4U42_RS03460	B4U42_03405	normal	FALSE	NA
87	B4U42_RS03500	64.051924039528	1.13367693244977	0.270670229681908	4.18840643753864	2.80920081025889e-05	0.00019288095282899	12S_3S	29755	658900	659247	348	+	gene	NA	B4U42_RS03500	B4U42_03445	normal	FALSE	NA
88	B4U42_RS03505	68.3285644449562	1.08801984846062	0.267315923005812	4.0701647557185	4.69799014407307e-05	0.000296686827436592	12S_3S	29755	659334	659954	621	+	gene	coaE	B4U42_RS03505	B4U42_03450	normal	FALSE	NA
89	B4U42_RS03665	643.66921945905	-1.2740717014624	0.186258307523736	-6.84034832271865	7.90008533386943e-12	1.22225605951151e-09	12J_3J	29755	688537	689304	768	-	gene	kdsB	B4U42_RS03665	B4U42_03580	normal	FALSE	NA
90	B4U42_RS03665	286.860785849557	-1.13197035034309	0.231840126078772	-4.88254716510325	1.04724179420972e-06	1.13700537657055e-05	12S_3S	29755	688537	689304	768	-	gene	kdsB	B4U42_RS03665	B4U42_03580	normal	FALSE	NA
91	B4U42_RS03725	2147.0082531777	-1.08448257397807	0.170920515112015	-6.34495264226968	2.22493878553628e-10	7.07952715989171e-09	12S_3S	29755	700385	701143	759	-	gene	NA	B4U42_RS03725	B4U42_03640	normal	FALSE	NA
92	B4U42_RS03725	2364.57698430303	-1.04012400016851	0.129787103491842	-8.01407822645404	1.10966068118755e-15	4.80705007090448e-13	12J_3J	29755	700385	701143	759	-	gene	NA	B4U42_RS03725	B4U42_03640	normal	FALSE	NA
93	B4U42_RS03850	3886.04741339807	1.32446265707425	0.154417276545705	8.57716627764914	9.7239000195505e-18	7.02065581411546e-15	12J_3J	29755	736742	737371	630	-	gene	hflD	B4U42_RS03850	B4U42_03765	normal	FALSE	NA
94	B4U42_RS03865	869.310468171976	1.44612813105311	0.213983515728377	6.75812866299841	1.39785374667921e-11	5.90701783989263e-10	12S_3S	29755	741282	742304	1023	-	gene	nagZ	B4U42_RS03865	B4U42_03780	normal	FALSE	NA
95	B4U42_RS03870	249.658467380338	1.24501518583937	0.162121278277998	7.67952978821496	1.59673584946596e-14	1.13522768136225e-12	12S_3S	29755	742326	744245	1920	-	gene	NA	B4U42_RS03870	B4U42_03785	normal	FALSE	NA
96	B4U42_RS03960	443.545270858859	-1.30305687936461	0.235134911958996	-5.54174141350751	2.9947833281704e-08	4.92574810096087e-07	12S_3S	29755	760185	761171	987	-	gene	NA	B4U42_RS03960	B4U42_03880	normal	FALSE	NA
97	B4U42_RS04020	678.759547416139	-1.10085608904634	0.172757311885824	-6.37226915045946	1.86251646229458e-10	6.12684519835413e-09	12S_3S	29755	770288	770854	567	+	gene	ampD	B4U42_RS04020	B4U42_03935	normal	FALSE	NA
98	B4U42_RS04025	406.409861257141	-1.02006179164818	0.178214738633155	-5.72377907389533	1.0418020939852e-08	2.03744835285177e-07	12S_3S	29755	770847	771755	909	-	gene	NA	B4U42_RS04025	B4U42_03940	normal	FALSE	NA
99	B4U42_RS04060	96.8950466517768	1.07936564366442	0.260113468585441	4.14959536518529	3.33063507926635e-05	0.000219782027386319	12S_3S	29755	778491	779111	621	+	gene	sodA	B4U42_RS04060	B4U42_03975	normal	FALSE	NA
100	B4U42_RS04070	652.24994932832	-1.533597399757	0.208802486748982	-7.34472765930542	2.0617847651699e-13	1.3365216536572e-11	12S_3S	29755	779494	780114	621	+	gene	NA	B4U42_RS04070	B4U42_03985	normal	FALSE	NA
101	B4U42_RS04100	35.9777138429031	1.14621630375231	0.251150955347105	4.56385404613799	5.02230007999631e-06	4.4100196718374e-05	12S_3S	29755	785515	786375	861	-	gene	potB	B4U42_RS04100	B4U42_04015	normal	FALSE	NA
102	B4U42_RS04110	6.46605410796503	-1.07210216607807	0.418906377778921	-2.55928823944495	0.0104886735497942	0.0291513701182175	12S_3S	29755	787672	788769	1098	-	gene	NA	B4U42_RS04110	B4U42_04025	normal	FALSE	NA
103	B4U42_RS04175	110.999768302904	1.00636597842974	0.217311091124468	4.63099224812841	3.63917499466481e-06	3.32810858433247e-05	12S_3S	29755	799843	801090	1248	+	gene	NA	B4U42_RS04175	B4U42_04090	normal	FALSE	NA
104	B4U42_RS04295	1557.60683301784	-1.234996553457	0.33061214039292	-3.73548458320149	0.000187354058043673	0.000969315361333932	12S_3S	29755	817815	818179	365	+	gene	ssrA	B4U42_RS04295	B4U42_04210	normal	FALSE	NA
105	B4U42_RS04295	5619.04073758389	-1.72919214424605	0.30995108663659	-5.57891944503321	2.42017280209202e-08	9.53108052605693e-07	12J_3J	29755	817815	818179	365	+	gene	ssrA	B4U42_RS04295	B4U42_04210	normal	FALSE	NA
106	B4U42_RS04410	71.9443772591608	1.4277973868788	0.181232631762211	7.87825775631927	3.31977350868185e-15	8.98828677475611e-13	12J_3J	29755	843017	843793	777	+	gene	mlaE	B4U42_RS04410	B4U42_04325	normal	FALSE	NA
107	B4U42_RS04410	45.1325657877389	1.48175590624499	0.211368071304971	7.01031095707472	2.37789034097172e-12	1.27826105158577e-10	12S_3S	29755	843017	843793	777	+	gene	mlaE	B4U42_RS04410	B4U42_04325	normal	FALSE	NA
108	B4U42_RS04415	28.9376419467572	1.50606188452071	0.220662880528166	6.82517096176704	8.78206672956483e-12	4.11822873871508e-10	12S_3S	29755	843866	844375	510	+	gene	mlaD	B4U42_RS04415	B4U42_04330	normal	FALSE	NA
109	B4U42_RS04415	52.783225364122	1.21131798419478	0.188451920409035	6.42772958516746	1.29523886311465e-10	1.12219495100253e-08	12J_3J	29755	843866	844375	510	+	gene	mlaD	B4U42_RS04415	B4U42_04330	normal	FALSE	NA
110	B4U42_RS04530	1656.30848782263	-1.01281391817547	0.170621122433879	-5.93604064800336	2.91987437882782e-09	6.56241757572923e-08	12S_3S	29755	866649	868196	1548	-	gene	NA	B4U42_RS04530	B4U42_04430	normal	FALSE	NA
111	B4U42_RS04575	1132.7620625051	-1.29675948664071	0.231609822344282	-5.59889677180059	2.15720195805003e-08	8.81603668138935e-07	12J_3J	29755	874851	875147	297	+	gene	NA	B4U42_RS04575	B4U42_04475	normal	FALSE	NA
112	B4U42_RS04575	843.530262726907	-1.07927844896407	0.190457437888098	-5.66676975670644	1.45514664663464e-08	2.71791797388368e-07	12S_3S	29755	874851	875147	297	+	gene	NA	B4U42_RS04575	B4U42_04475	normal	FALSE	NA
113	B4U42_RS04670	16.2604420142478	1.13847121203723	0.335766858973323	3.39065986297261	0.000697245768363808	0.00297815828192603	12S_3S	29755	888575	888871	297	-	gene	NA	B4U42_RS04670	B4U42_04570	normal	FALSE	NA
114	B4U42_RS04700	266.069429099669	-1.14569586983064	0.203132025684473	-5.64015381607164	1.69898324191344e-08	3.01980569772356e-07	12S_3S	29755	895922	896530	609	+	gene	NA	B4U42_RS04700	B4U42_04600	normal	FALSE	NA
115	B4U42_RS04805	1707.50243317991	-1.08279740374677	0.164170644497542	-6.59556041252541	4.23652476716772e-11	4.36967268842156e-09	12J_3J	29755	913652	914545	894	-	gene	ispA	B4U42_RS04805	B4U42_04670	normal	FALSE	NA
116	B4U42_RS04890	134.392870592671	1.07153438790912	0.24796480836305	4.32131637946086	1.55101093682822e-05	0.000113569040025561	12S_3S	29755	932512	933729	1218	-	gene	odhB	B4U42_RS04890	B4U42_04755	normal	FALSE	NA
117	B4U42_RS04930	23.3701803350464	1.24958627366744	0.376874724525043	3.31565422765413	0.000914288759352216	0.00374971349095128	12S_3S	29755	944829	945212	384	+	gene	rbfA	B4U42_RS04930	B4U42_04790	normal	FALSE	NA
118	B4U42_RS04940	57.827050525395	1.15323536780468	0.26082895285693	4.42142390702023	9.80525949357165e-06	7.82999707385215e-05	12S_3S	29755	946142	947224	1083	+	gene	NA	B4U42_RS04940	B4U42_04800	normal	FALSE	NA
119	B4U42_RS04955	265.069998046128	1.09478635595837	0.219744843673512	4.98207984158644	6.29044681862244e-07	7.41398117018388e-06	12S_3S	29755	948767	949684	918	+	gene	NA	B4U42_RS04955	B4U42_04820	normal	FALSE	NA
120	B4U42_RS04960	737.612628143303	-1.18670540195828	0.199426047545259	-5.95060382816324	2.67155031633102e-09	6.0702029867975e-08	12S_3S	29755	949673	949876	204	-	gene	NA	B4U42_RS04960	B4U42_04825	normal	FALSE	NA
121	B4U42_RS04975	362.316329154188	-1.25334150009316	0.200090675675065	-6.2638675983508	3.7554437429895e-10	1.0611535909678e-08	12S_3S	29755	951943	952185	243	-	gene	NA	B4U42_RS04975	B4U42_04840	normal	FALSE	NA
122	B4U42_RS05085	1.01676495360983	1.2556523923438	0.535390062960013	2.34530388069154	0.0190115775065858	0.0478874477994457	12S_3S	29755	965900	966445	546	+	gene	NA	B4U42_RS05085	B4U42_04950	normal	FALSE	NA
123	B4U42_RS05090	6.74113955824463	1.41358768781369	0.417634445366132	3.38474880005271	0.000712434207056334	0.00303128376901961	12S_3S	29755	966418	966762	345	+	gene	NA	B4U42_RS05090	B4U42_04955	normal	FALSE	NA
124	B4U42_RS05135	10.7439824920453	1.23403026790284	0.367069612197508	3.36184262302499	0.000774242370790286	0.00323187535079884	12S_3S	29755	974511	974876	366	+	gene	NA	B4U42_RS05135	B4U42_05000	normal	FALSE	NA
125	B4U42_RS05140	84.9805374388981	1.00510897047679	0.272947656134243	3.68242389296228	0.000231026849714006	0.00248957291781361	12J_3J	29755	974879	975307	429	+	gene	NA	B4U42_RS05140	B4U42_05005	normal	FALSE	NA
126	B4U42_RS05140	53.981122073183	1.10578933178659	0.300792400879056	3.67625421571475	0.000236683672556885	0.00120473629172142	12S_3S	29755	974879	975307	429	+	gene	NA	B4U42_RS05140	B4U42_05005	normal	FALSE	NA
127	B4U42_RS05175	21.0684074861231	-1.06413721561863	0.337369990859642	-3.15421419939317	0.00160930919842749	0.00606310679202425	12S_3S	29755	979340	979783	444	+	gene	NA	B4U42_RS05175	B4U42_05040	normal	FALSE	NA
128	B4U42_RS05175	46.3477113579647	-1.2628973124577	0.27624098865632	-4.57172311249188	4.83729863672091e-06	0.000108016379867397	12J_3J	29755	979340	979783	444	+	gene	NA	B4U42_RS05175	B4U42_05040	normal	FALSE	NA
129	B4U42_RS05195	1602.90942838279	-1.49943315281369	0.191787840732136	-7.81818673743712	5.35896536712544e-15	4.37450358116462e-13	12S_3S	29755	983179	983457	279	-	gene	NA	B4U42_RS05195	B4U42_05060	normal	FALSE	NA
130	B4U42_RS05460	19.0067177895567	1.09193644298973	0.296265473673238	3.68566890178391	0.000228102744330506	0.00247035272109938	12J_3J	29755	1016514	1016918	405	+	gene	NA	B4U42_RS05460	B4U42_05320	normal	FALSE	NA
131	B4U42_RS05720	1378.48591036464	-1.33184678439785	0.168680097712598	-7.89569606882186	2.88699431550456e-15	2.44728287360463e-13	12S_3S	29755	1049013	1050230	1218	+	gene	NA	B4U42_RS05720	B4U42_05580	normal	FALSE	NA
132	B4U42_RS05785	16.6403189221569	1.04993222496643	0.326836591009202	3.21240722075966	0.00131627655657825	0.00508960268543589	12S_3S	29755	1063617	1064390	774	+	gene	NA	B4U42_RS05785	B4U42_05645	normal	FALSE	NA
133	B4U42_RS05840	158.463870501895	-1.34213817093666	0.191001550299728	-7.02684438335978	2.11256751902737e-12	1.16402470298408e-10	12S_3S	29755	1074796	1075419	624	+	gene	NA	B4U42_RS05840	B4U42_05700	normal	FALSE	NA
134	B4U42_RS05855	4.70291370096321	1.15092510723828	0.355956523382532	3.23333056605182	0.00122355891833529	0.00953319646443972	12J_3J	29755	1076988	1077061	74	+	gene	NA	B4U42_RS05855	B4U42_05715	normal	FALSE	NA
135	B4U42_RS05920	283.101456749197	1.02363954415516	0.238282029113886	4.29591584376643	1.73973577881206e-05	0.000126130843963874	12S_3S	29755	1093365	1094990	1626	+	gene	aceF	B4U42_RS05920	B4U42_05770	normal	FALSE	NA
136	B4U42_RS05930	144.707503706697	1.09496279927268	0.23142931988664	4.73130543618682	2.23080568169741e-06	2.20479628809914e-05	12S_3S	29755	1096664	1098973	2310	+	gene	NA	B4U42_RS05930	B4U42_05780	normal	FALSE	NA
137	B4U42_RS05965	115.103887415847	1.15429969491559	0.236562899899698	4.87946206021741	1.0637558337097e-06	1.14366724755911e-05	12S_3S	29755	1102685	1104052	1368	+	gene	hemN	B4U42_RS05965	B4U42_05815	normal	FALSE	NA
138	B4U42_RS06000	656.565367974656	1.08720167506175	0.233854115182923	4.64905941129723	3.33452161784393e-06	3.08793514526387e-05	12S_3S	29755	1113346	1115475	2130	+	gene	pnp	B4U42_RS06000	B4U42_05850	normal	FALSE	NA
139	B4U42_RS06005	130.405090580468	1.01710548661419	0.163409831777074	6.22426126722742	4.83830243725188e-10	3.61371140658192e-08	12J_3J	29755	1115549	1116475	927	+	gene	nlpI	B4U42_RS06005	B4U42_05855	normal	FALSE	NA
140	B4U42_RS06005	100.712438570745	1.19757351337689	0.194833471000687	6.14665184183198	7.91355656987449e-10	2.07636650952421e-08	12S_3S	29755	1115549	1116475	927	+	gene	nlpI	B4U42_RS06005	B4U42_05855	normal	FALSE	NA
141	B4U42_RS06010	283.151572332106	1.10669251155066	0.149332374192692	7.41093495321137	1.25412089315406e-13	8.37600741973198e-12	12S_3S	29755	1116747	1118558	1812	+	gene	NA	B4U42_RS06010	B4U42_05860	normal	FALSE	NA
142	B4U42_RS06020	274.597674487301	1.04128901428069	0.222961510604957	4.67026354214853	3.00813563813293e-06	2.83330382326708e-05	12S_3S	29755	1119173	1119607	435	-	gene	NA	B4U42_RS06020	B4U42_05870	normal	FALSE	NA
143	B4U42_RS06075	31.9188033912485	1.89222566110822	0.368474317803106	5.13529863462378	2.81696352063651e-07	3.729339949159e-06	12S_3S	29755	1130318	1130983	666	+	gene	cmk	B4U42_RS06075	B4U42_05925	normal	FALSE	NA
144	B4U42_RS06080	808.129838786453	1.09707120027318	0.287382443047924	3.81746076287002	0.00013483222189915	0.000739229395685889	12S_3S	29755	1131080	1132747	1668	+	gene	rpsA	B4U42_RS06080	B4U42_05930	normal	FALSE	NA
145	B4U42_RS06085	67.4647517301998	1.22946522797812	0.291510477891763	4.2175678791025	2.46951492441277e-05	0.000171697504523841	12S_3S	29755	1132813	1133094	282	+	gene	NA	B4U42_RS06085	B4U42_05935	normal	FALSE	NA
146	B4U42_RS06090	29.8117290067033	1.26869332243036	0.315507219205939	4.02112295757724	5.7921359865104e-05	0.000357587330931903	12S_3S	29755	1133161	1133445	285	+	gene	NA	B4U42_RS06090	B4U42_05940	normal	FALSE	NA
147	B4U42_RS06105	4.7414681690617	1.15741379508168	0.444345795073311	2.60475919411081	0.00919388516604864	0.0262017529507361	12S_3S	29755	1135378	1135677	300	+	gene	yciH	B4U42_RS06105	B4U42_05955	normal	FALSE	NA
148	B4U42_RS06220	7.74380564182017	1.31625345699253	0.378232919488073	3.48000765976173	0.000501399447168635	0.00228323219330511	12S_3S	29755	1159929	1160327	399	+	gene	NA	B4U42_RS06220	B4U42_06070	normal	FALSE	NA
149	B4U42_RS06240	19.6792087792837	1.23171237887401	0.283831860758802	4.33958462443617	1.42752287506655e-05	0.000106652895479548	12S_3S	29755	1163562	1163891	330	+	gene	secG	B4U42_RS06240	B4U42_06090	normal	FALSE	NA
150	B4U42_RS06245	1.36903256429011	1.25617324173966	0.535250657694529	2.34688780608013	0.0189309542030786	0.0477936117566841	12S_3S	29755	1163905	1163990	86	+	gene	NA	B4U42_RS06245	B4U42_06095	normal	FALSE	NA
151	B4U42_RS06250	111.100612031992	1.06095990092004	0.190967289770271	5.5557153384559	2.7647713152305e-08	1.05061309978759e-06	12J_3J	29755	1164194	1165192	999	+	gene	NA	B4U42_RS06250	B4U42_06100	normal	FALSE	NA
152	B4U42_RS06250	84.2077452987137	1.32990357080563	0.196061495999271	6.78309406968196	1.17628988354842e-11	5.4011310486265e-10	12S_3S	29755	1164194	1165192	999	+	gene	NA	B4U42_RS06250	B4U42_06100	normal	FALSE	NA
153	B4U42_RS06260	308.794426525367	1.20563208935525	0.183341605965149	6.57587830655543	4.83668017966821e-11	1.74754805180143e-09	12S_3S	29755	1165511	1165804	294	-	gene	NA	B4U42_RS06260	B4U42_06110	normal	FALSE	NA
154	B4U42_RS06265	317.002323677103	1.25156264061247	0.157168355270491	7.96319741628966	1.67649659972805e-15	1.53958271075026e-13	12S_3S	29755	1166011	1166637	627	-	gene	NA	B4U42_RS06265	B4U42_06115	normal	FALSE	NA
155	B4U42_RS06270	5.94755069966094	1.66066131230115	0.430145558242616	3.86069617709382	0.000113064421380488	0.000635461697199663	12S_3S	29755	1166909	1168189	1281	-	gene	NA	B4U42_RS06270	B4U42_06120	normal	FALSE	NA
156	B4U42_RS06345	81.6590401601899	1.24613102710694	0.239142842029108	5.21082302331785	1.88004730255838e-07	2.63925111773164e-06	12S_3S	29755	1177609	1177797	189	+	gene	NA	B4U42_RS06345	B4U42_06195	normal	FALSE	NA
157	B4U42_RS06350	77.5530356679178	1.27595760931236	0.271369124962178	4.70192623973046	2.57718605037288e-06	2.45892556494452e-05	12S_3S	29755	1177909	1178241	333	+	gene	NA	B4U42_RS06350	B4U42_06200	normal	FALSE	NA
158	B4U42_RS06365	7.84801604728576	-1.5655348624509	0.415438653241078	-3.76838999028438	0.000164303866286613	0.000868407005505262	12S_3S	29755	1179373	1179594	222	-	gene	NA	B4U42_RS06365	B4U42_06215	normal	FALSE	NA
159	B4U42_RS06375	94.290849948383	-1.13176053449895	0.303807740014933	-3.72525247198548	0.000195119835118612	0.00217850290137585	12J_3J	29755	1179806	1180249	444	-	gene	NA	B4U42_RS06375	B4U42_06225	normal	FALSE	NA
160	B4U42_RS06375	45.7700392016673	-1.23178162433466	0.359557242813787	-3.42582898537966	0.000612926162442448	0.00270177852404631	12S_3S	29755	1179806	1180249	444	-	gene	NA	B4U42_RS06375	B4U42_06225	normal	FALSE	NA
161	B4U42_RS06420	5.78125039202718	1.16039441635069	0.412658623714523	2.81199604143848	0.0049235109250491	0.0153995143698376	12S_3S	29755	1186160	1186513	354	+	gene	NA	B4U42_RS06420	B4U42_06270	normal	FALSE	NA
162	B4U42_RS06430	39.1212079524704	1.79885701155478	0.266862475554462	6.74076416257954	1.57555767590099e-11	6.4306094771959e-10	12S_3S	29755	1186657	1187235	579	+	gene	NA	B4U42_RS06430	B4U42_06280	normal	FALSE	NA
163	B4U42_RS06430	66.7397397584351	1.26601487968743	0.281778560839625	4.49294252875396	7.02457467098476e-06	0.000147720667352942	12J_3J	29755	1186657	1187235	579	+	gene	NA	B4U42_RS06430	B4U42_06280	normal	FALSE	NA
164	B4U42_RS06455	21.9345628205962	-1.23688860545752	0.333822700107094	-3.70522617263809	0.000211202188759667	0.00232215198402761	12J_3J	29755	1189727	1189906	180	+	gene	NA	B4U42_RS06455	B4U42_06305	normal	FALSE	NA
165	B4U42_RS06565	457.919473730945	1.86741226258902	0.20018139481303	9.32860051421459	1.07277986363713e-20	1.97033901621354e-18	12S_3S	29755	1203139	1206378	3240	+	gene	NA	B4U42_RS06565	B4U42_06415	normal	FALSE	NA
166	B4U42_RS06605	610.549168134653	-1.25851009439532	0.142577772898366	-8.82683232324315	1.07682053252934e-18	1.5822083024631e-16	12S_3S	29755	1210290	1211171	882	+	gene	nanA	B4U42_RS06605	B4U42_06455	normal	FALSE	NA
167	B4U42_RS06610	480.064942206669	1.16964049267414	0.202217288452803	5.78407762077739	7.29112725161354e-09	1.55962318469676e-07	12S_3S	29755	1211235	1212422	1188	-	gene	NA	B4U42_RS06610	B4U42_06460	normal	FALSE	NA
168	B4U42_RS06650	446.583841195147	-1.2715099136568	0.190145185564524	-6.68704763616179	2.27717772100939e-11	9.12527217655401e-10	12S_3S	29755	1216812	1216934	123	+	gene	NA	B4U42_RS06650	B4U42_06500	normal	FALSE	NA
169	B4U42_RS06695	770.592426906188	-1.0394939853677	0.231355904677732	-4.49305146032764	7.02098100495371e-06	0.000147720667352942	12J_3J	29755	1223185	1224144	960	+	gene	NA	B4U42_RS06695	B4U42_06545	normal	FALSE	NA
170	B4U42_RS06725	257.498171953815	-2.04634426478532	0.195719156477398	-10.4555134081708	1.3824798836949e-25	2.99445142808315e-22	12J_3J	29755	1230660	1230956	297	-	gene	NA	B4U42_RS06725	B4U42_06575	normal	FALSE	NA
171	B4U42_RS06725	143.242277788817	-2.36563766067139	0.216174714094326	-10.9431746935914	7.1646280384937e-28	3.94771004921003e-25	12S_3S	29755	1230660	1230956	297	-	gene	NA	B4U42_RS06725	B4U42_06575	normal	FALSE	NA
172	B4U42_RS06805	427.742127374079	-1.25800524953253	0.231777957407815	-5.42763109832339	5.71069188338769e-08	8.74053118818505e-07	12S_3S	29755	1248166	1249152	987	-	gene	NA	B4U42_RS06805	B4U42_06655	normal	FALSE	NA
173	B4U42_RS06875	408.771868521471	-1.60775155955124	0.193656235857861	-8.30209031188282	1.02295396594409e-16	5.53929572558727e-14	12J_3J	29755	1267574	1267783	210	+	gene	cspD	B4U42_RS06875	B4U42_06725	normal	FALSE	NA
174	B4U42_RS06875	516.106882618069	-1.81674485703654	0.198499627156745	-9.15238422892326	5.56906111644714e-20	9.44170053896115e-18	12S_3S	29755	1267574	1267783	210	+	gene	cspD	B4U42_RS06875	B4U42_06725	normal	FALSE	NA
175	B4U42_RS06950	204.103964387085	-1.30346746761638	0.204185625320018	-6.38373766798454	1.7281704102479e-10	5.77104179422177e-09	12S_3S	29755	1287903	1288874	972	+	gene	NA	B4U42_RS06950	B4U42_06795	normal	FALSE	NA
176	B4U42_RS06955	794.402246811399	-1.03879538333885	0.167096812371976	-6.21672770768588	5.07629526197987e-10	1.38125367375353e-08	12S_3S	29755	1288913	1289995	1083	-	gene	serC	B4U42_RS06955	B4U42_06800	normal	FALSE	NA
177	B4U42_RS07035	251.055457707025	-1.19946853438612	0.232330141092693	-5.16277624911169	2.43313913907694e-07	3.31027077933678e-06	12S_3S	29755	1303506	1303667	162	-	gene	NA	B4U42_RS07035	B4U42_06875	normal	FALSE	NA
178	B4U42_RS07125	471.430539233208	-1.09679254285345	0.166195699438187	-6.59940387483599	4.12814308062818e-11	1.51640455828408e-09	12S_3S	29755	1324294	1325097	804	+	gene	xthA	B4U42_RS07125	B4U42_06965	normal	FALSE	NA
179	B4U42_RS07225	227.919711450848	-1.31662631958376	0.140403305035014	-9.3774595922469	6.75813652479764e-21	1.4894932900654e-18	12S_3S	29755	1340662	1341951	1290	-	gene	glgC	B4U42_RS07225	B4U42_07065	normal	FALSE	NA
180	B4U42_RS07230	212.405044952926	-1.31685387945777	0.166587642366171	-7.90487133831475	2.68210479177878e-15	2.36454358443217e-13	12S_3S	29755	1341982	1343967	1986	-	gene	glgX	B4U42_RS07230	B4U42_07070	normal	FALSE	NA
181	B4U42_RS07235	375.607969864028	-1.22635500602424	0.20991582546064	-5.84212744957709	5.15383511066692e-09	2.58643151515721e-07	12J_3J	29755	1344230	1346575	2346	-	gene	glgB	B4U42_RS07235	B4U42_07075	normal	FALSE	NA
182	B4U42_RS07235	277.626192010112	-1.71429038287913	0.221846456749805	-7.72737328328162	1.09788358361606e-14	8.06578472763266e-13	12S_3S	29755	1344230	1346575	2346	-	gene	glgB	B4U42_RS07235	B4U42_07075	normal	FALSE	NA
183	B4U42_RS07370	121.878581643553	-1.02168317496459	0.182850463947673	-5.58753394936407	2.30316743093922e-08	3.87494734182447e-07	12S_3S	29755	1370423	1370716	294	-	gene	NA	B4U42_RS07370	B4U42_07205	normal	FALSE	NA
184	B4U42_RS07465	58.4589199903371	-1.10803922618461	0.248198139936452	-4.46433332042018	8.03184454312148e-06	6.61687391864295e-05	12S_3S	29755	1390739	1391878	1140	-	gene	malK	B4U42_RS07465	B4U42_07305	normal	FALSE	NA
185	B4U42_RS07500	993.249503239953	-1.01960514197403	0.190988714639002	-5.33856224909018	9.36865409769524e-08	1.39516983995408e-06	12S_3S	29755	1400450	1400926	477	+	gene	folK	B4U42_RS07500	B4U42_07340	normal	FALSE	NA
186	B4U42_RS07515	55.9130552637524	-1.1234448078711	0.191423109153454	-5.86890899870656	4.38672112758484e-09	9.66833336519698e-08	12S_3S	29755	1401815	1402135	321	+	gene	secM	B4U42_RS07515	B4U42_07355	normal	FALSE	NA
187	B4U42_RS07625	141.526915647909	-1.62832874520042	0.243796900100193	-6.67903793908466	2.40515898474417e-11	9.46601857567171e-10	12S_3S	29755	1436172	1436549	378	-	gene	NA	B4U42_RS07625	B4U42_07460	normal	FALSE	NA
188	B4U42_RS07635	379.650544108077	1.85961630602318	0.323023336077954	5.75691010006288	8.5667502997911e-09	1.73221262942565e-07	12S_3S	29755	1436943	1439483	2541	-	gene	infB	B4U42_RS07635	B4U42_07470	normal	FALSE	NA
189	B4U42_RS07640	415.043396673415	1.89180529792574	0.288481699148319	6.55780003900037	5.4607363528423e-11	1.91039093994673e-09	12S_3S	29755	1439501	1441033	1533	-	gene	nusA	B4U42_RS07640	B4U42_07475	normal	FALSE	NA
190	B4U42_RS07645	106.929487894789	1.6349566057527	0.290105318363842	5.63573468757365	1.74313572876752e-08	3.05900430651279e-07	12S_3S	29755	1441048	1441509	462	-	gene	rimP	B4U42_RS07645	B4U42_07480	normal	FALSE	NA
191	B4U42_RS07650	3.58616373119687	2.10988891469245	0.504928197009289	4.17859198038338	2.93319367767372e-05	0.000199529594617064	12S_3S	29755	1441711	1441787	77	-	gene	NA	B4U42_RS07650	B4U42_07485	normal	FALSE	NA
192	B4U42_RS07680	85.7799084813292	-1.40741495990984	0.24607074287643	-5.7195542365498	1.06803879152372e-08	2.06487499694586e-07	12S_3S	29755	1448455	1448928	474	+	gene	NA	B4U42_RS07680	B4U42_07515	normal	FALSE	NA
193	B4U42_RS07705	863.485458465121	-1.25393279276797	0.207170277577613	-6.05266743584011	1.42466792497572e-09	8.34008304188487e-08	12J_3J	29755	1453167	1454108	942	+	gene	lacD	B4U42_RS07705	B4U42_07540	normal	FALSE	NA
194	B4U42_RS07705	618.201743195936	-1.51666455386062	0.187909437967718	-8.07125267503154	6.95805512901427e-16	6.66763195841193e-14	12S_3S	29755	1453167	1454108	942	+	gene	lacD	B4U42_RS07705	B4U42_07540	normal	FALSE	NA
195	B4U42_RS07725	308.584819841277	1.43145509301225	0.215848199205395	6.63176759538365	3.3169054486866e-11	3.83749109598191e-09	12J_3J	29755	1456862	1458283	1422	+	gene	mepM	B4U42_RS07725	B4U42_07560	normal	FALSE	NA
196	B4U42_RS07725	168.701855626989	1.46871728825616	0.225913490021878	6.50123765567927	7.96618643333114e-11	2.74335545297841e-09	12S_3S	29755	1456862	1458283	1422	+	gene	mepM	B4U42_RS07725	B4U42_07560	normal	FALSE	NA
197	B4U42_RS07730	73.5543037321248	1.22010536350173	0.239318885516108	5.09824103881515	3.42824112967858e-07	4.34243876425953e-06	12S_3S	29755	1458295	1458978	684	+	gene	dsbC	B4U42_RS07730	B4U42_07565	normal	FALSE	NA
198	B4U42_RS07745	1962.30419605224	1.09901601193821	0.173598299486201	6.33079940985	2.43894247328667e-10	7.57102705792087e-09	12S_3S	29755	1462702	1465566	2865	-	gene	polA	B4U42_RS07745	B4U42_07580	normal	FALSE	NA
199	B4U42_RS07750	43.2415900089922	1.23634060993775	0.215345611509288	5.74119250108064	9.40121462353755e-09	1.88366154820698e-07	12S_3S	29755	1465713	1466360	648	-	gene	hxpB	B4U42_RS07750	B4U42_07585	normal	FALSE	NA
200	B4U42_RS07770	658.779821172357	-1.32616246283449	0.157099593835108	-8.441539729418	3.13184436276425e-17	3.4512924877662e-15	12S_3S	29755	1467880	1468446	567	-	gene	efp	B4U42_RS07770	B4U42_07605	normal	FALSE	NA
201	B4U42_RS07805	72.375930331547	1.20105243571652	0.311526752676656	3.85537494098662	0.00011555239046076	0.000644753085001303	12S_3S	29755	1473811	1474536	726	-	gene	cmoA	B4U42_RS07805	B4U42_07640	normal	FALSE	NA
202	B4U42_RS07875	1113.91235545914	-1.11138566592521	0.205332834734274	-5.41260567197389	6.21141761984868e-08	9.44135478216999e-07	12S_3S	29755	1487354	1489678	2325	-	gene	pflB	B4U42_RS07875	B4U42_07710	normal	FALSE	NA
203	B4U42_RS07990	659.891852546638	1.06253315064756	0.214307824623013	4.95797646453953	7.12311897144602e-07	8.35072032609948e-06	12S_3S	29755	1513181	1514254	1074	+	gene	NA	B4U42_RS07990	B4U42_07825	normal	FALSE	NA
204	B4U42_RS08005	37.6978638177873	1.32910748878159	0.297906470808394	4.46149251197851	8.1390790824464e-06	6.66859862368471e-05	12S_3S	29755	1515956	1516627	672	-	gene	rnc	B4U42_RS08005	B4U42_07840	normal	FALSE	NA
205	B4U42_RS08010	47.2595088976836	1.21093293868531	0.274108399237428	4.41771555360632	9.97495733940423e-06	7.93675305994474e-05	12S_3S	29755	1516733	1517695	963	-	gene	lepB	B4U42_RS08010	B4U42_07845	normal	FALSE	NA
206	B4U42_RS08015	125.756085782481	1.01930228630765	0.27056010570132	3.7673783563379	0.00016497088025565	0.000869846459529789	12S_3S	29755	1517839	1519632	1794	-	gene	lepA	B4U42_RS08015	B4U42_07850	normal	FALSE	NA
207	B4U42_RS08055	144.608612709213	-1.28839200793923	0.230144006592742	-5.59819926233898	2.16589724245554e-08	3.68784550064702e-07	12S_3S	29755	1526971	1527957	987	+	gene	NA	B4U42_RS08055	B4U42_07890	normal	FALSE	NA
208	B4U42_RS08090	274.294574758872	-1.48773135740191	0.234339826779132	-6.34860654225932	2.1727393897274e-10	7.04223178670469e-09	12S_3S	29755	1536005	1536991	987	+	gene	NA	B4U42_RS08090	B4U42_07925	normal	FALSE	NA
209	B4U42_RS08160	261.019717147781	-1.33168661945734	0.217600955773675	-6.11985648097249	9.36596755548965e-10	2.42854029321167e-08	12S_3S	29755	1549401	1550123	723	-	gene	fadR	B4U42_RS08160	B4U42_07990	normal	FALSE	NA
210	B4U42_RS08170	130.929477415555	-1.10074983562181	0.222698895966126	-4.94277185724907	7.7019595125607e-07	8.82592906266315e-06	12S_3S	29755	1551848	1552387	540	+	gene	dsbB	B4U42_RS08170	B4U42_08000	normal	FALSE	NA
211	B4U42_RS08290	101.868326821351	1.30271541024884	0.260825777047084	4.99458076957506	5.89637110069311e-07	7.02464967887979e-06	12S_3S	29755	1576944	1578230	1287	-	gene	tolB	B4U42_RS08290	B4U42_08120	normal	FALSE	NA
212	B4U42_RS08375	163.632207121515	1.19505128829033	0.243703379970352	4.90371240823872	9.40421471196213e-07	1.03634446125823e-05	12S_3S	29755	1589948	1591804	1857	-	gene	hscA	B4U42_RS08375	B4U42_08205	normal	FALSE	NA
213	B4U42_RS08380	22.535853652966	1.03945101753728	0.358959984155595	2.89572950584576	0.00378278307368059	0.0122787244394581	12S_3S	29755	1591920	1592555	636	-	gene	NA	B4U42_RS08380	B4U42_08210	normal	FALSE	NA
214	B4U42_RS08405	181.14917526776	1.11723280221339	0.245718411435076	4.54680133933956	5.44673651596729e-06	4.68929971921559e-05	12S_3S	29755	1595419	1596639	1221	-	gene	NA	B4U42_RS08405	B4U42_08235	normal	FALSE	NA
215	B4U42_RS08565	322.490418274568	-1.55740219747155	0.226758604213681	-6.86810629687933	6.50597380788839e-12	3.186481393908e-10	12S_3S	29755	1633085	1633522	438	+	gene	NA	B4U42_RS08565	B4U42_08395	normal	FALSE	NA
216	B4U42_RS08570	180.066297898632	1.19139069029558	0.260836742637791	4.56757233757513	4.93405425072015e-06	4.34986222743489e-05	12S_3S	29755	1633615	1634370	756	-	gene	NA	B4U42_RS08570	B4U42_08400	normal	FALSE	NA
217	B4U42_RS08570	323.703267124796	1.04593582614263	0.237388527220145	4.40600832058183	1.05292920259482e-05	0.000201826960426582	12J_3J	29755	1633615	1634370	756	-	gene	NA	B4U42_RS08570	B4U42_08400	normal	FALSE	NA
218	B4U42_RS08575	228.387050720022	1.00652154834694	0.172381490124001	5.83891894438846	5.25406217298787e-09	2.58643151515721e-07	12J_3J	29755	1634392	1635288	897	-	gene	NA	B4U42_RS08575	B4U42_08405	normal	FALSE	NA
219	B4U42_RS08615	4.38801894910908	1.41345245597108	0.356000122885325	3.97037069682806	7.17608931499373e-05	0.00100757671751865	12J_3J	29755	1643257	1643493	237	-	gene	NA	B4U42_RS08615	B4U42_08445	normal	FALSE	NA
220	B4U42_RS08655	243.77268003933	-1.54406054444029	0.207383199739974	-7.44544662429888	9.66169894514657e-14	6.6544951484697e-12	12S_3S	29755	1650966	1651064	99	-	gene	ffs	B4U42_RS08655	B4U42_08485	normal	FALSE	NA
221	B4U42_RS08690	398.976714884962	-1.2203513905556	0.211912616846594	-5.75874815155074	8.47400222670859e-09	1.73221262942565e-07	12S_3S	29755	1661828	1662079	252	+	gene	NA	B4U42_RS08690	B4U42_08545	normal	FALSE	NA
222	B4U42_RS08715	694.256145213633	1.27410139330301	0.163997243349275	7.76904152339605	7.90822426621905e-15	6.22490224383813e-13	12S_3S	29755	1665664	1668756	3093	+	gene	NA	B4U42_RS08715	B4U42_08570	normal	FALSE	NA
223	B4U42_RS08720	386.787073268072	1.04075892583403	0.181724563205642	5.72712300128791	1.0214810827178e-08	2.02823811379282e-07	12S_3S	29755	1669089	1669508	420	+	gene	NA	B4U42_RS08720	B4U42_08575	normal	FALSE	NA
224	B4U42_RS08770	42.7330209191075	-1.31273062826655	0.273152142185754	-4.80585880733766	1.54088618762374e-06	1.57227460996423e-05	12S_3S	29755	1676260	1676781	522	-	gene	NA	B4U42_RS08770	B4U42_08625	normal	FALSE	NA
225	B4U42_RS08775	440.497681903092	-1.22586191669202	0.181453200075443	-6.75580213621114	1.42047162211574e-11	5.90701783989263e-10	12S_3S	29755	1676757	1677434	678	-	gene	NA	B4U42_RS08775	B4U42_08630	normal	FALSE	NA
226	B4U42_RS08820	203.629805143239	1.01817351370335	0.238053247174887	4.27708307190344	1.89358154540959e-05	0.000330765937690094	12J_3J	29755	1689116	1690363	1248	-	gene	icd	B4U42_RS08820	B4U42_08675	normal	FALSE	NA
227	B4U42_RS08835	310.237598362468	1.04282778357842	0.222083718917837	4.69565166082358	2.65758100008574e-06	2.51386631939441e-05	12S_3S	29755	1692550	1693656	1107	+	gene	NA	B4U42_RS08835	B4U42_08690	normal	FALSE	NA
228	B4U42_RS08915	39.7064285776238	1.04066754216645	0.279955572004443	3.71725961628632	0.00020139545933981	0.00103467504052434	12S_3S	29755	1707687	1708481	795	-	gene	NA	B4U42_RS08915	B4U42_08770	normal	FALSE	NA
229	B4U42_RS09055	300.753485233805	-1.11224680666528	0.175341112987246	-6.34333150803133	2.24848866239755e-10	7.07952715989171e-09	12S_3S	29755	1738064	1738519	456	-	gene	NA	B4U42_RS09055	B4U42_08910	normal	FALSE	NA
230	B4U42_RS09085	1333.86083275268	-1.54564837212507	0.309367206008513	-4.99616100900669	5.84828380572086e-07	7.00522690641781e-06	12S_3S	29755	1741424	1742074	651	-	gene	NA	B4U42_RS09085	B4U42_08940	normal	FALSE	NA
231	B4U42_RS09085	3515.8686431524	-1.49017919933489	0.289015454606186	-5.15605368358386	2.52208616689556e-07	8.03358623161144e-06	12J_3J	29755	1741424	1742074	651	-	gene	NA	B4U42_RS09085	B4U42_08940	normal	FALSE	NA
232	B4U42_RS09095	174.186778299744	-1.46480904434088	0.171379237721157	-8.54717913218985	1.26133347144151e-17	1.54443276169838e-15	12S_3S	29755	1745033	1746676	1644	-	gene	NA	B4U42_RS09095	B4U42_08950	normal	FALSE	NA
233	B4U42_RS09100	33.6836771556291	-1.27784513009087	0.225309440347861	-5.67151171348154	1.41542921794308e-08	2.66632991140731e-07	12S_3S	29755	1746705	1747076	372	-	gene	NA	B4U42_RS09100	B4U42_08955	normal	FALSE	NA
234	B4U42_RS09110	89.4811441900626	-1.37372832085007	0.267537581845061	-5.13471158472843	2.82577028815587e-07	3.729339949159e-06	12S_3S	29755	1747801	1748487	687	-	gene	NA	B4U42_RS09110	B4U42_08965	normal	FALSE	NA
235	B4U42_RS09120	804.22356471187	-1.71787024608364	0.178870804178535	-9.60397228587957	7.69214436957776e-22	1.88372068783882e-19	12S_3S	29755	1750204	1751547	1344	-	gene	NA	B4U42_RS09120	B4U42_08975	normal	FALSE	NA
236	B4U42_RS09185	1064.34158439595	-1.54374768925975	0.175186740915475	-8.81201214882227	1.22919300384715e-18	1.69321336279945e-16	12S_3S	29755	1764507	1765214	708	-	gene	NA	B4U42_RS09185	B4U42_09040	normal	FALSE	NA
237	B4U42_RS09240	660.551676605964	-1.04263200774631	0.202211780887792	-5.15613879255071	2.52094069439361e-07	3.38789834783142e-06	12S_3S	29755	1774690	1774938	249	-	gene	tusA	B4U42_RS09240	B4U42_09095	normal	FALSE	NA
238	B4U42_RS09240	622.855491714177	-1.1924517502772	0.169468071061471	-7.03643903425713	1.97214880722877e-12	4.27167431645752e-10	12J_3J	29755	1774690	1774938	249	-	gene	tusA	B4U42_RS09240	B4U42_09095	normal	FALSE	NA
239	B4U42_RS09250	455.445831340848	-1.0365857795454	0.141107742460783	-7.34605884459881	2.04136532295564e-13	4.91288587724658e-11	12J_3J	29755	1776367	1777293	927	-	gene	NA	B4U42_RS09250	B4U42_09105	normal	FALSE	NA
240	B4U42_RS09250	454.796036448745	-1.00622774638398	0.194784575342999	-5.16584921887219	2.39349687459367e-07	3.2765634233568e-06	12S_3S	29755	1776367	1777293	927	-	gene	NA	B4U42_RS09250	B4U42_09105	normal	FALSE	NA
241	B4U42_RS09305	50.3303589906652	-1.8310967485748	0.275700287416702	-6.64162074596325	3.10252434408569e-11	1.15897689057031e-09	12S_3S	29755	1790422	1792116	1695	-	gene	NA	B4U42_RS09305	B4U42_09160	normal	FALSE	NA
242	B4U42_RS09375	408.262635730664	-1.06983287027197	0.207374557292218	-5.15893986341071	2.4835205753673e-07	3.35808548963775e-06	12S_3S	29755	1807704	1808354	651	+	gene	rnt	B4U42_RS09375	B4U42_09230	normal	FALSE	NA
243	B4U42_RS09460	22.0608682112313	1.24296216979475	0.288592066710445	4.30698661942728	1.65493616784663e-05	0.000120378855245345	12S_3S	29755	1822650	1822853	204	+	gene	NA	B4U42_RS09460	B4U42_09315	normal	FALSE	NA
244	B4U42_RS09525	10.270512356894	1.39126504285652	0.390724768728578	3.56072907121735	0.000369826518999369	0.00178001418188692	12S_3S	29755	1831957	1832051	95	+	gene	NA	B4U42_RS09525	B4U42_09380	normal	FALSE	NA
245	B4U42_RS09530	8.52248650675354	1.24519590184287	0.380300158117981	3.27424502794073	0.00105944701114488	0.00426972162480759	12S_3S	29755	1832065	1832141	77	+	gene	NA	B4U42_RS09530	B4U42_09385	normal	FALSE	NA
246	B4U42_RS09535	2.76273523789525	1.17990080588168	0.503085636077588	2.345327954662	0.0190103498753801	0.0478874477994457	12S_3S	29755	1832210	1832286	77	+	gene	NA	B4U42_RS09535	B4U42_09390	normal	FALSE	NA
247	B4U42_RS09710	81.4687695174088	-1.47998176363719	0.240456539048608	-6.15488258083101	7.51331403494801e-10	1.99510170277415e-08	12S_3S	29755	1873594	1875024	1431	-	gene	NA	B4U42_RS09710	B4U42_09565	normal	FALSE	NA
248	B4U42_RS09910	101.161468699889	1.33436541454121	0.32531636787877	4.1017469340444	4.1004259733502e-05	0.000263479266625768	12S_3S	29755	1914218	1914529	312	+	gene	rplU	B4U42_RS09910	B4U42_09765	normal	FALSE	NA
249	B4U42_RS09915	57.7329339835039	1.6800578505227	0.370743864564657	4.53158638915171	5.85423871623075e-06	5.0010628413072e-05	12S_3S	29755	1914550	1914807	258	+	gene	rpmA	B4U42_RS09915	B4U42_09770	normal	FALSE	NA
250	B4U42_RS09920	65.1218421959808	1.43485828909525	0.253891299702963	5.65146694972985	1.59084278411955e-08	2.89770041008223e-07	12S_3S	29755	1914885	1915814	930	+	gene	NA	B4U42_RS09920	B4U42_09775	normal	FALSE	NA
251	B4U42_RS09925	28.5455212710936	1.58327136727134	0.305977493693633	5.17447001790473	2.28558806557767e-07	3.16819880285106e-06	12S_3S	29755	1915816	1916736	921	+	gene	NA	B4U42_RS09925	B4U42_09780	normal	FALSE	NA
252	B4U42_RS09930	148.18228018085	1.03060424043369	0.246779313669236	4.17621811613852	2.96395630690887e-05	0.000472053629467986	12J_3J	29755	1916773	1917948	1176	+	gene	cgtA	B4U42_RS09930	B4U42_09785	normal	FALSE	NA
253	B4U42_RS09930	148.891695342779	1.9514742942609	0.281706419596474	6.92733341702421	4.28847052916201e-12	2.25042596339835e-10	12S_3S	29755	1916773	1917948	1176	+	gene	cgtA	B4U42_RS09930	B4U42_09785	normal	FALSE	NA
254	B4U42_RS09990	22.0094256120653	1.52215717020667	0.300055254917427	5.07292288757134	3.91751278983244e-07	4.87807807276311e-06	12S_3S	29755	1928648	1929319	672	-	gene	NA	B4U42_RS09990	B4U42_09845	normal	FALSE	NA
255	B4U42_RS10055	253.039493866558	-1.32075613915346	0.166632285993088	-7.92617187768906	2.26004729432452e-15	8.15877073251151e-13	12J_3J	29755	1936416	1936667	252	+	gene	NA	B4U42_RS10055	B4U42_09910	normal	FALSE	NA
256	B4U42_RS10070	22.0011467002091	1.15274169548952	0.324854853125569	3.54848229724289	0.000387458042447545	0.00185642940337911	12S_3S	29755	1939017	1939862	846	-	gene	ispE	B4U42_RS10070	B4U42_09925	normal	FALSE	NA
257	B4U42_RS10190	163.32266497773	1.02388784573257	0.198709632680899	5.15268350063734	2.56785144283344e-07	3.4300270181848e-06	12S_3S	29755	1962283	1963581	1299	-	gene	pepB	B4U42_RS10190	B4U42_10045	normal	FALSE	NA
258	B4U42_RS10230	409.600077412027	-1.01999833115088	0.202975300954767	-5.02523374200184	5.028197371093e-07	6.0558180360049e-06	12S_3S	29755	1971176	1973518	2343	-	gene	NA	B4U42_RS10230	B4U42_10085	normal	FALSE	NA
259	B4U42_RS10275	81.2776850445785	1.30533048288662	0.270383809656644	4.82769469275633	1.3812263025569e-06	1.442759607031e-05	12S_3S	29755	1984280	1984906	627	-	gene	NA	B4U42_RS10275	B4U42_10130	normal	FALSE	NA
260	B4U42_RS10280	47.6291008221554	1.21828789421735	0.252625905632607	4.82249787948944	1.41771537379222e-06	1.46011433824208e-05	12S_3S	29755	1984909	1985682	774	-	gene	ubiE	B4U42_RS10280	B4U42_10135	normal	FALSE	NA
261	B4U42_RS10285	20.9112716614659	1.39983900810256	0.323929436315551	4.32143192673273	1.55019879372258e-05	0.000113569040025561	12S_3S	29755	1985994	1986290	297	-	gene	fis	B4U42_RS10285	B4U42_10140	normal	FALSE	NA
262	B4U42_RS10290	147.313983388959	1.59279607837551	0.272023274328363	5.85536690677733	4.75958055605023e-09	1.03862530153809e-07	12S_3S	29755	1986307	1987284	978	-	gene	dusB	B4U42_RS10290	B4U42_10145	normal	FALSE	NA
263	B4U42_RS10320	135.305375506151	-1.10779884263659	0.239661930177741	-4.62233965075309	3.79436085647892e-06	3.44718593568726e-05	12S_3S	29755	1990845	1991165	321	-	gene	NA	B4U42_RS10320	B4U42_10175	normal	FALSE	NA
264	B4U42_RS10410	141.985035084779	1.22630366403117	0.214264303406992	5.723322291823	1.04460827528244e-08	2.03744835285177e-07	12S_3S	29755	2008711	2009760	1050	-	gene	NA	B4U42_RS10410	B4U42_10265	normal	FALSE	NA
265	B4U42_RS10430	179.90633886524	1.18823823882964	0.276978963298573	4.28999453488736	1.78677515137757e-05	0.000127858845247928	12S_3S	29755	2016666	2018171	1506	-	gene	putP	B4U42_RS10430	B4U42_10285	normal	FALSE	NA
266	B4U42_RS10430	327.991935676723	1.00881005151146	0.283705144799235	3.55583982174642	0.000376773590817409	0.00374353943903903	12J_3J	29755	2016666	2018171	1506	-	gene	putP	B4U42_RS10430	B4U42_10285	normal	FALSE	NA
267	B4U42_RS10440	33.0323551041357	4.27952934557148	0.387021615954207	11.0575977391346	2.01419951805632e-28	1.47976524593204e-25	12S_3S	29755	2018772	2021788	3017	-	gene	NA	B4U42_RS10440	B4U42_10295	normal	FALSE	NA
268	B4U42_RS10440	40.3255689537624	1.20536095588128	0.336917972103846	3.57760955390577	0.000346750900366015	0.00349331372182693	12J_3J	29755	2018772	2021788	3017	-	gene	NA	B4U42_RS10440	B4U42_10295	normal	FALSE	NA
269	B4U42_RS10455	6.64050380436283	1.55602955179382	0.527336850300348	2.9507316829984	0.00317022184553385	0.0107660538483153	12S_3S	29755	2022388	2023926	1539	-	gene	NA	B4U42_RS10455	B4U42_10310	normal	FALSE	NA
270	B4U42_RS10465	29.6128826921044	1.41871869093448	0.262191749502889	5.41099669850156	6.26749277174081e-08	2.26256489059843e-06	12J_3J	29755	2025116	2025619	504	-	gene	NA	B4U42_RS10465	B4U42_10320	normal	FALSE	NA
271	B4U42_RS10520	240.835433955151	-1.39289570302314	0.247178736235761	-5.63517608446134	1.74879556542927e-08	3.05900430651279e-07	12S_3S	29755	2040174	2041367	1194	-	gene	nhaA	B4U42_RS10520	B4U42_10375	normal	FALSE	NA
272	B4U42_RS10520	262.506308089757	-1.33357056656138	0.168892834483599	-7.89595704660211	2.88095900868575e-15	8.91451030401906e-13	12J_3J	29755	2040174	2041367	1194	-	gene	nhaA	B4U42_RS10520	B4U42_10375	normal	FALSE	NA
273	B4U42_RS10535	145.366835244866	-1.38915183361153	0.220546645029862	-6.29867588066657	3.00198967360759e-10	8.81517571931351e-09	12S_3S	29755	2042142	2042444	303	+	gene	yidD	B4U42_RS10535	B4U42_10390	normal	FALSE	NA
274	B4U42_RS10660	8.50982339597013	1.36330467045431	0.381498548980554	3.57355139121066	0.000352172085701582	0.00172103609065695	12S_3S	29755	2070403	2071266	864	+	gene	NA	B4U42_RS10660	B4U42_10515	normal	FALSE	NA
275	B4U42_RS10720	163.336902511259	1.47775154656133	0.337356312596705	4.38038800930315	1.18468167377459e-05	9.12950492657061e-05	12S_3S	29755	2079634	2080401	768	-	gene	trmD	B4U42_RS10720	B4U42_10570	normal	FALSE	NA
276	B4U42_RS10725	150.884215561494	1.34039295217611	0.329727145823055	4.06515802279566	4.79999285104284e-05	0.000301401260504228	12S_3S	29755	2080450	2080977	528	-	gene	rimM	B4U42_RS10725	B4U42_10575	normal	FALSE	NA
277	B4U42_RS10730	13.5544084143095	1.01389212644559	0.412177578605015	2.45984298776522	0.0138997810957887	0.0368210547297095	12S_3S	29755	2081005	2081253	249	-	gene	rpsP	B4U42_RS10730	B4U42_10580	normal	FALSE	NA
278	B4U42_RS10790	1.92521422987299	1.71141818509063	0.516211680783815	3.31534184288898	0.000915311187900086	0.00374971349095128	12S_3S	29755	2089758	2089847	90	+	gene	NA	B4U42_RS10790	B4U42_10640	normal	FALSE	NA
279	B4U42_RS10795	7.86627569018278	1.08531120842727	0.410699235785704	2.64259368866606	0.0082273699855814	0.0237344547751589	12S_3S	29755	2089932	2090021	90	+	gene	NA	B4U42_RS10795	B4U42_10645	normal	FALSE	NA
280	B4U42_RS10800	132.449397045849	1.30864797554058	0.277160291147582	4.72162866521074	2.33963549771298e-06	2.2816622287431e-05	12S_3S	29755	2090305	2090679	375	+	gene	rpsL	B4U42_RS10800	B4U42_10650	normal	FALSE	NA
281	B4U42_RS10805	66.9828462725848	1.66463404874426	0.336026458563519	4.95387790550902	7.27488637569631e-07	8.45582865195052e-06	12S_3S	29755	2090806	2091276	471	+	gene	rpsG	B4U42_RS10805	B4U42_10655	normal	FALSE	NA
282	B4U42_RS10810	1020.34848461282	1.65643432325214	0.271766222077851	6.09507064780712	1.09389130332431e-09	2.77718302595913e-08	12S_3S	29755	2091370	2093472	2103	+	gene	fusA	B4U42_RS10810	B4U42_10660	normal	FALSE	NA
283	B4U42_RS10815	127.580956097765	1.34631366861767	0.30155064240322	4.46463538557958	8.02052199119113e-06	6.61687391864295e-05	12S_3S	29755	2093542	2094729	1188	+	gene	tuf	B4U42_RS10815	B4U42_10665	normal	FALSE	NA
284	B4U42_RS10825	80.3996000034285	-1.18453311278019	0.205670620799121	-5.75936955982216	8.44286735153683e-09	1.73221262942565e-07	12S_3S	29755	2096101	2097222	1122	-	gene	NA	B4U42_RS10825	B4U42_10675	normal	FALSE	NA
285	B4U42_RS10880	256.469403548435	-1.1055170121765	0.188974998241304	-5.85007023397273	4.91365484397145e-09	2.58643151515721e-07	12J_3J	29755	2108211	2108471	261	+	gene	NA	B4U42_RS10880	B4U42_10730	normal	FALSE	NA
286	B4U42_RS10880	190.509205111338	-1.52174968132344	0.224615316998164	-6.77491500428655	1.24479418965245e-11	5.48705278798802e-10	12S_3S	29755	2108211	2108471	261	+	gene	NA	B4U42_RS10880	B4U42_10730	normal	FALSE	NA
287	B4U42_RS11125	66.1334754260969	-1.42051387999696	0.216211095428854	-6.57003229727585	5.03043495616531e-11	1.78823849086909e-09	12S_3S	29755	2154573	2155340	768	+	gene	NA	B4U42_RS11125	B4U42_10980	normal	FALSE	NA
288	B4U42_RS11145	1907.24687880571	-1.01208469006727	0.160555074911247	-6.30366053908131	2.90696808434364e-10	8.77665432588134e-09	12S_3S	29755	2159137	2160546	1410	+	gene	NA	B4U42_RS11145	B4U42_11000	normal	FALSE	NA
289	B4U42_RS11160	1060.16742799751	-1.0144830971746	0.183625902995076	-5.52472761537245	3.29997168454772e-08	5.27038955995882e-07	12S_3S	29755	2161962	2163497	1536	+	gene	NA	B4U42_RS11160	B4U42_11015	normal	FALSE	NA
290	B4U42_RS11295	3.45512187848581	-1.34708397088849	0.459348826455571	-2.93259478049147	0.00336142303302831	0.0111912029679674	12S_3S	29755	2188481	2188660	180	-	gene	NA	B4U42_RS11295	B4U42_11155	normal	FALSE	NA
291	B4U42_RS11335	55.6005109396038	1.13511400709679	0.252848400806769	4.48930664965632	7.14553717954521e-06	6.01097860447238e-05	12S_3S	29755	2194302	2195948	1647	-	gene	NA	B4U42_RS11335	B4U42_11195	normal	FALSE	NA
292	B4U42_RS11415	2.08934904052671	-1.59246916754438	0.516294453813529	-3.08442044221442	0.00203949148981057	0.00740760392824846	12S_3S	29755	2204626	2204919	294	-	gene	NA	B4U42_RS11415	B4U42_11275	normal	FALSE	NA
293	B4U42_RS11425	27.7669975252148	-1.01022999459709	0.245149649944216	-4.12087063892187	3.77443323171759e-05	0.00058395874142145	12J_3J	29755	2205120	2206001	882	-	gene	NA	B4U42_RS11425	B4U42_11285	normal	FALSE	NA
294	B4U42_RS11430	346.562652949834	-1.24995529111015	0.229714242016751	-5.44134869538912	5.28786943612806e-08	8.1499749910673e-07	12S_3S	29755	2206085	2206507	423	-	gene	NA	B4U42_RS11430	B4U42_11290	normal	FALSE	NA
295	B4U42_RS11455	54.9528481959687	1.54303874607824	0.3386908846632	4.55589097891625	5.21639883733481e-06	4.52635552656926e-05	12S_3S	29755	2210426	2210812	387	-	gene	rplQ	B4U42_RS11455	B4U42_11315	normal	FALSE	NA
296	B4U42_RS11460	389.952245029463	1.59974222675867	0.287797014779879	5.55857824995936	2.71981017953934e-08	4.54125881492781e-07	12S_3S	29755	2210848	2211837	990	-	gene	rpoA	B4U42_RS11460	B4U42_11320	normal	FALSE	NA
297	B4U42_RS11465	232.224042597941	1.4700233557145	0.28662089761598	5.12880731287106	2.91583601569858e-07	3.82529915392838e-06	12S_3S	29755	2211869	2212489	621	-	gene	rpsD	B4U42_RS11465	B4U42_11325	normal	FALSE	NA
298	B4U42_RS11470	301.853027048987	1.16095687834422	0.413262989720563	2.80924473572925	0.00496578813717579	0.0154803352960897	12S_3S	29755	2212518	2212907	390	-	gene	rpsK	B4U42_RS11470	B4U42_11330	normal	FALSE	NA
299	B4U42_RS11475	90.2660755970196	1.30386168836769	0.328269831810291	3.97192054224831	7.12955025211406e-05	0.000428161546475732	12S_3S	29755	2212924	2213280	357	-	gene	rpsM	B4U42_RS11475	B4U42_11335	normal	FALSE	NA
300	B4U42_RS11480	11.8991638898276	1.70252965225024	0.459793869013262	3.70281068754557	0.000213223994184219	0.0010903612138794	12S_3S	29755	2213419	2213532	114	-	gene	rpmJ	B4U42_RS11480	B4U42_11340	normal	FALSE	NA
301	B4U42_RS11485	281.934780438881	1.04055473697932	0.270033569888336	3.85342732538629	0.000116475846506213	0.000648264559847709	12S_3S	29755	2213557	2214879	1323	-	gene	secY	B4U42_RS11485	B4U42_11345	normal	FALSE	NA
302	B4U42_RS11490	502.928638952144	1.10697136389505	0.262100051180596	4.22346870559099	2.40570787986249e-05	0.000410296320297807	12J_3J	29755	2214883	2215317	435	-	gene	rplO	B4U42_RS11490	B4U42_11350	normal	FALSE	NA
303	B4U42_RS11490	439.793690208454	1.56593424780779	0.4127841553681	3.79359097834404	0.000148484191452386	0.000804076555186877	12S_3S	29755	2214883	2215317	435	-	gene	rplO	B4U42_RS11490	B4U42_11350	normal	FALSE	NA
304	B4U42_RS11495	211.996245754282	1.1075573183445	0.247713735311781	4.47111790935004	7.78117808792681e-06	0.000156055849430088	12J_3J	29755	2215322	2215501	180	-	gene	rpmD	B4U42_RS11495	B4U42_11355	normal	FALSE	NA
305	B4U42_RS11495	212.78641508909	1.29762118295131	0.262564922780606	4.94209648878186	7.72869468735929e-07	8.82592906266315e-06	12S_3S	29755	2215322	2215501	180	-	gene	rpmD	B4U42_RS11495	B4U42_11355	normal	FALSE	NA
306	B4U42_RS11500	405.516467787901	1.22513395576367	0.334832618250171	3.65894446654031	0.000253256207144814	0.0012743759829844	12S_3S	29755	2215508	2216008	501	-	gene	rpsE	B4U42_RS11500	B4U42_11360	normal	FALSE	NA
307	B4U42_RS11505	69.437560443928	1.48989395385869	0.356845775694263	4.17517609942283	2.97755630528175e-05	0.00020007725905003	12S_3S	29755	2216023	2216376	354	-	gene	rplR	B4U42_RS11505	B4U42_11365	normal	FALSE	NA
308	B4U42_RS11510	257.249170629491	1.53455203659829	0.312539326403256	4.90994862713156	9.11002557599284e-07	1.01406547320648e-05	12S_3S	29755	2216391	2216924	534	-	gene	rplF	B4U42_RS11510	B4U42_11370	normal	FALSE	NA
309	B4U42_RS11515	137.331683976811	1.3887118715534	0.333876998601579	4.15935172943907	3.19152115630148e-05	0.000213154928136014	12S_3S	29755	2216941	2217333	393	-	gene	rpsH	B4U42_RS11515	B4U42_11375	normal	FALSE	NA
310	B4U42_RS11520	120.306966108152	1.51627326895594	0.333758607654179	4.54302371289556	5.54530108390037e-06	4.7555811630025e-05	12S_3S	29755	2217370	2217675	306	-	gene	rpsN	B4U42_RS11520	B4U42_11380	normal	FALSE	NA
311	B4U42_RS11525	307.736568555837	1.16931234970274	0.301015358701019	3.88456042491888	0.000102515195382744	0.000588394506832205	12S_3S	29755	2217687	2218226	540	-	gene	rplE	B4U42_RS11525	B4U42_11385	normal	FALSE	NA
312	B4U42_RS11530	108.686972842568	1.24878105301681	0.462551100737139	2.69976884938053	0.00693876672077834	0.0206383830669305	12S_3S	29755	2218244	2218555	312	-	gene	rplX	B4U42_RS11530	B4U42_11390	normal	FALSE	NA
313	B4U42_RS11610	31.2902266213813	1.20197927705727	0.356514505625173	3.37147369347432	0.000747671788700614	0.0031387973758022	12S_3S	29755	2234158	2234388	231	-	gene	acpP	B4U42_RS11610	B4U42_11470	normal	FALSE	NA
314	B4U42_RS11625	48.8685952981272	-1.34398715820072	0.288336482707602	-4.66117622570725	3.14407369147766e-06	2.93624509153252e-05	12S_3S	29755	2240394	2240777	384	-	gene	NA	B4U42_RS11625	B4U42_11485	normal	FALSE	NA
315	B4U42_RS11625	73.3584643946102	-1.44939104628704	0.285370028375536	-5.07898833853602	3.79449998394371e-07	1.17412670931744e-05	12J_3J	29755	2240394	2240777	384	-	gene	NA	B4U42_RS11625	B4U42_11485	normal	FALSE	NA
316	B4U42_RS11855	134.798932016081	-1.48814950604734	0.215172687249984	-6.91607064570624	4.64342903427661e-12	2.32593581626038e-10	12S_3S	29755	2285453	2285647	195	-	gene	NA	B4U42_RS11855	NA	normal	FALSE	NA
317	B4U42_RS11875	43.4997624659533	1.01046142192677	0.192093448305733	5.26025968526807	1.43852096746306e-07	2.07222236097294e-06	12S_3S	29755	2289447	2290319	873	-	gene	rbsB	B4U42_RS11875	B4U42_11730	normal	FALSE	NA
318	B4U42_RS11885	120.609085033385	1.95877650822961	0.209172091145269	9.36442571045128	7.64649842116508e-21	1.53208022911344e-18	12S_3S	29755	2291331	2292830	1500	-	gene	rbsA	B4U42_RS11885	B4U42_11740	normal	FALSE	NA
319	B4U42_RS11900	101.144032692087	1.09748820845996	0.28199037859183	3.89193494451996	9.94479139250468e-05	0.000575283995513919	12S_3S	29755	2294438	2294854	417	-	gene	atpC	B4U42_RS11900	B4U42_11755	normal	FALSE	NA
320	B4U42_RS11910	103.311021951137	1.02866222767992	0.299801700810034	3.43114206790882	0.000601045735474541	0.00266540201405611	12S_3S	29755	2296275	2297141	867	-	gene	atpG	B4U42_RS11910	B4U42_11765	normal	FALSE	NA
321	B4U42_RS11915	204.697706310911	1.01386857239046	0.293652624535056	3.4526119900877	0.000555186964257728	0.0025023150699878	12S_3S	29755	2297164	2298705	1542	-	gene	atpA	B4U42_RS11915	B4U42_11770	normal	FALSE	NA
322	B4U42_RS11920	39.5561668195124	1.40801327448025	0.323374440269995	4.35412666908573	1.33598444701427e-05	0.000100495212328309	12S_3S	29755	2298718	2299251	534	-	gene	atpH	B4U42_RS11920	B4U42_11775	normal	FALSE	NA
323	B4U42_RS11965	54.5982394258914	1.12186280545284	0.260460423765662	4.30722944097713	1.65312111261964e-05	0.000298388360827845	12J_3J	29755	2307186	2307440	255	-	gene	rpsQ	B4U42_RS11965	B4U42_11820	normal	FALSE	NA
324	B4U42_RS11965	50.1739158714782	1.34732650544453	0.336476533606344	4.00422130780988	6.22220954795308e-05	0.000380937495658016	12S_3S	29755	2307186	2307440	255	-	gene	rpsQ	B4U42_RS11965	B4U42_11820	normal	FALSE	NA
325	B4U42_RS11975	357.833999889582	1.46521626102969	0.404298311756311	3.62409690672376	0.000289972875681144	0.00143618026517133	12S_3S	29755	2307631	2308041	411	-	gene	rplP	B4U42_RS11975	B4U42_11830	normal	FALSE	NA
326	B4U42_RS11980	182.887269475935	1.77299264805931	0.418158165214691	4.24000484876106	2.23514958499227e-05	0.000157388807837794	12S_3S	29755	2308054	2308758	705	-	gene	rpsC	B4U42_RS11980	B4U42_11835	normal	FALSE	NA
327	B4U42_RS11985	101.633921863412	1.52205135491968	0.431515716728946	3.52722113219284	0.000419945874328895	0.00198618177472293	12S_3S	29755	2308776	2309108	333	-	gene	rplV	B4U42_RS11985	B4U42_11840	normal	FALSE	NA
328	B4U42_RS11990	107.032137076522	1.57033738603305	0.350025311683852	4.48635379675456	7.24523939435014e-06	6.07167590309799e-05	12S_3S	29755	2309119	2309394	276	-	gene	rpsS	B4U42_RS11990	B4U42_11845	normal	FALSE	NA
329	B4U42_RS11995	740.357523528662	1.52609396272461	0.27833779683134	5.48288439478219	4.18446478997323e-08	6.54082297666738e-07	12S_3S	29755	2309422	2310243	822	-	gene	rplB	B4U42_RS11995	B4U42_11850	normal	FALSE	NA
330	B4U42_RS12000	107.705805929145	1.61049563749059	0.492216995753539	3.27192204126367	0.00106819026064189	0.00428832665656597	12S_3S	29755	2310264	2310569	306	-	gene	rplW	B4U42_RS12000	B4U42_11855	normal	FALSE	NA
331	B4U42_RS12005	187.584902265067	1.42613527548953	0.309107376784854	4.61372125868789	3.95522786709726e-06	3.57267304060753e-05	12S_3S	29755	2310566	2311168	603	-	gene	rplD	B4U42_RS12005	B4U42_11860	normal	FALSE	NA
332	B4U42_RS12010	539.170121823603	1.82526981705203	0.301943864451936	6.04506344371366	1.49351219914086e-09	3.51339452796167e-08	12S_3S	29755	2311184	2311810	627	-	gene	rplC	B4U42_RS12010	B4U42_11865	normal	FALSE	NA
333	B4U42_RS12010	401.349959916989	1.01738293864807	0.275897648343155	3.68753755154402	0.000226434686123734	0.00246461070424125	12J_3J	29755	2311184	2311810	627	-	gene	rplC	B4U42_RS12010	B4U42_11865	normal	FALSE	NA
334	B4U42_RS12015	142.433318171547	2.14157068605315	0.315911088172679	6.77902981639744	1.20985559738267e-11	5.44188109516612e-10	12S_3S	29755	2311827	2312138	312	-	gene	rpsJ	B4U42_RS12015	B4U42_11870	normal	FALSE	NA
335	B4U42_RS12050	4116.4129233707	1.04216072804686	0.171900844898583	6.06256896911536	1.33964331269594e-09	8.2904783294269e-08	12J_3J	29755	2319606	2322203	2598	+	gene	mutS	B4U42_RS12050	B4U42_11905	normal	FALSE	NA
336	B4U42_RS12120	104.455559972712	1.45079647926459	0.277545810645062	5.22723249143159	1.72066084784896e-07	2.44666871526394e-06	12S_3S	29755	2335826	2337658	1833	-	gene	glmS	B4U42_RS12120	B4U42_11975	normal	FALSE	NA
337	B4U42_RS12125	39.1595724831965	1.02336635459469	0.280913058344395	3.64300029562904	0.000269478528565544	0.0013407013023893	12S_3S	29755	2337692	2338450	759	-	gene	NA	B4U42_RS12125	B4U42_11980	normal	FALSE	NA
338	B4U42_RS12135	400.720517939888	-1.08520688049759	0.219079365581787	-4.95348741592216	7.28950745857803e-07	8.45582865195052e-06	12S_3S	29755	2338909	2339601	693	-	gene	NA	B4U42_RS12135	B4U42_11990	normal	FALSE	NA
339	B4U42_RS12190	139.12324916212	1.10578071210432	0.175611635381222	6.29673944840767	3.03971576528052e-10	8.81517571931351e-09	12S_3S	29755	2348514	2350820	2307	-	gene	rnr	B4U42_RS12190	B4U42_12045	normal	FALSE	NA
340	B4U42_RS12220	421.886294718367	-1.04184641784283	0.159139301140435	-6.54675752863488	5.87997129284728e-11	5.78909900923055e-09	12J_3J	29755	164350	164601	252	+	gene	NA	B4U42_RS12220	NA	normal	FALSE	NA
341	B4U42_RS12220	459.4346531248	-1.0895189220183	0.178817892180431	-6.09289657054535	1.10885710655355e-09	2.77718302595913e-08	12S_3S	29755	164350	164601	252	+	gene	NA	B4U42_RS12220	NA	normal	FALSE	NA
342	B4U42_RS12265	22.2055205787547	1.05278017904864	0.313669070197754	3.35634042076547	0.000789812859835974	0.00329063807765309	12S_3S	29755	1213215	1216496	3282	+	gene	NA	B4U42_RS12265	NA	normal	FALSE	NA
343	B4U42_RS12295	12.7657977211241	-1.55769788729923	0.3401370826676	-4.57961794427896	4.6582604834764e-06	4.13984117160564e-05	12S_3S	29755	2198768	2198926	159	-	gene	NA	B4U42_RS12295	NA	normal	FALSE	NA
344	B4U42_RS12430	307.968805572754	-1.78385198879131	0.180233049720212	-9.89747436200241	4.2692016084291e-23	4.62354534192872e-20	12J_3J	29755	1872983	1873636	654	-	gene	NA	B4U42_RS12430	NA	normal	FALSE	NA
345	B4U42_RS12430	312.504691461943	-2.65709642859018	0.234132088304923	-11.3487068253955	7.52676386612644e-30	8.29449378047134e-27	12S_3S	29755	1872983	1873636	654	-	gene	NA	B4U42_RS12430	NA	normal	FALSE	NA
346	B4U42_RS12455	1.6559422811049	-1.51941996504045	0.5268954400492	-2.8837219864696	0.00393005544054515	0.0126635119750899	12S_3S	29755	82760	83005	246	+	gene	NA	B4U42_RS12455	NA	normal	FALSE	NA
347	B4U42_RS12525	10.7758258037007	1.22056900401515	0.353789326135845	3.449988210064	0.000560611036670334	0.00252160556086003	12S_3S	29755	439861	440181	321	+	gene	NA	B4U42_RS12525	NA	normal	FALSE	NA
348	B4U42_RS12600	325.714186345396	-1.68191610929206	0.197246819232682	-8.52696188377059	1.50241346239183e-17	1.74279961637452e-15	12S_3S	29755	951153	951428	276	-	gene	NA	B4U42_RS12600	NA	normal	FALSE	NA
349	B4U42_RS12605	111.588010333907	-1.27010048780934	0.243410787831025	-5.21793014651036	1.8093367103792e-07	2.55626801902292e-06	12S_3S	29755	951496	951687	192	-	gene	NA	B4U42_RS12605	NA	normal	FALSE	NA
350	B4U42_RS12640	3.20208683339269	1.46084420999708	0.484047991792275	3.01797390913253	0.00254470812439771	0.00895001100668155	12S_3S	29755	1085110	1085895	786	+	gene	NA	B4U42_RS12640	NA	normal	FALSE	NA
351	B4U42_RS12705	1.17279659640904	1.43571201890884	0.533451188514145	2.69136530168359	0.00711602278829972	0.0210519654032384	12S_3S	29755	1657992	1658570	579	+	gene	NA	B4U42_RS12705	NA	normal	FALSE	NA
352	B4U42_RS12740	200.540590613059	-1.02986718217665	0.210391958978067	-4.8949930747306	9.83091903746403e-07	1.07797739097367e-05	12S_3S	29755	2135123	2135497	375	+	gene	NA	B4U42_RS12740	NA	normal	FALSE	NA
